# Supplementary material for: Structural and functional characterization of a putative de novo gene in Drosophila
Source: Nat Commun. 2021 Mar 12;12:1667. doi: 10.1038/s41467-021-21667-6 (PMC7954818; doi:10.1038/s41467-021-21667-6)
Supplement: Supplementary file 3 — Supplementary Data 1 [file 41467_2021_21667_MOESM3_ESM.xls]

## Sheet: 1
OK	Accession	Entry	Description	mW (Da)	pI (pH)	PLGS Score	Peptides	Theoretical Peptides	Coverage (%)	Precursor RMS Mass Error (ppm)	Products	Products RMS Mass Error (ppm)	Products RMS RT Error (min)
2	goddard	Goddard	Unknown Entry	14963	4.3315	7741.41	148	5	52.6316	2.565	1426	8.4632	0.0155216
OK	Precursor MH+ (Da)	z	Peak mW	Peptide MH+ (Da)	MH+ Error (Da)	MH+ Error (ppm)	Score	Start	End	Sequence	Modifications	Retention Time (min)	Query Tool	Intensity	Peptide Type	Products	BY Matches	Products RMS Mass Error (ppm)	Products RMS RT Error (min)
2	3715.68	3.07	3715.68	3715.68	0.0008	0.2177	9.2597	100	133	(R)IPSVPVGENADQLAGGDNPMRFENVEQENETTNQ(-)	Oxidation M (20)	29.5853	PLGS Databank Search	6034364	Variable Modification	124	b1b3b3°b4b4°b5b5°b6b6°b7b7°b8b8°b9b10b10°b11b11*b11°b12°b13b13°b14b14°b15b15*b16b17b18b18°b20b20°b21b21*b21°b22*b23b23*b23°b24b24*b25b25*b25°b26b26°b27b27°b28b28*b28°b29b30b30°b31b31°b32°b33b33°b34b34*y1y1*y2y2*y3y3*y3°y4y4*y4°y5y5*y5°y6y6*y6°y7y7*y8y8*y8°y9y9*y9°y10*y11y11*y11°y12y12°y13y14y14°y16y16*y17y17°y18y18°y19y19°y20y20*y21y21°y22*y22°y23y23*y25y25*y26y26*y26°y27y28y28*y29y30y30*y31°y32y…	7.4355	0.0113
2	3699.68	2.9	3699.68	3699.68	-0.0047	-1.2612	8.7958	100	133	(R)IPSVPVGENADQLAGGDNPMRFENVEQENETTNQ(-)		31.3735	PLGS Databank Search	512053	Missed Cleavage	96	b2b3b3°b4b4°b5b5°b6b7b8b8°b9b10b11*b12b13b13*b14b14°b15b16b18b21b21°b22b23b23°b24b24*b25b25°b26b26°b27b27°b28b28°b30b30°b31b31°b32b32°b33b33*b34b34*y1y1*y2y2*y3y3*y3°y4y4*y4°y5y5*y6y6*y7y7*y7°y8y8*y9y9*y9°y11*y13y13*y14y15y15°y16y16*y17y19°y20y20*y21y21*y23*y24°y25y25°y26y26*y27y28y28*y29y30y30*y33*	8.5668	0.0137
2	1310.65	2	1310.65	1310.64	0.0021	1.5988	8.6978	82	93	(R)ISMANSAVVQMK(R)	Oxidation M (3), Oxidation M (11)	21.6068	PLGS Databank Search	1936700	Variable Modification	48	b2b2°b3b3°b4b4°b5b6b6*b6°b7b7*b7°b8b8*b8°b9b9*b9°b10b10*b10°b11b11*b12b12*y1y2y3y3*y4y4*y5y6y7y7°y8y8*y8°y9y9*y9°y10y10*y10°y11y11°y12*	4.3461	0.0069
2	1483.72	1.98	1483.72	1483.72	0.0023	1.5529	8.5003	63	74	(R)FSEQVFSNIQER(L)		29.2241	PLGS Databank Search	609100	Pass One Match	48	b2b2°b3b3°b4b4°b5b5°b6b6°b7b7°b8b8°b9b9*b10b10°b11b11*b12b12*y1y2y2°y3y3*y3°y4y4*y5y5*y6y6*y6°y7y7°y8y8*y8°y9y9*y9°y10y10*y11y11*y11°	6.3382	0.0076
2	1806.96	2.79	1806.96	1806.96	0.0023	1.2533	8.4902	78	93	(R)IINRISMANSAVVQMK(R)	Oxidation M (7), Oxidation M (15)	24.0586	PLGS Databank Search	216968	Variable Modification	44	b1b2b3*b4b4*b5b5*b6b6°b7b7°b8b9b10b10°b11b11*b12b12°b13b13*b14b14*b15y1y2y3y3*y4y4*y5y6y7y8y9y9°y10y11y11*y14y14*y15y15*y16	7.0754	0.0115
2	1450.75	2.75	1450.75	1450.75	0.0032	2.1929	8.3996	82	94	(R)ISMANSAVVQMKR(K)	Oxidation M (11)	23.6056	PLGS Databank Search	1275154	Variable Modification	40	b2b2°b3b3°b4b4°b5b5*b6b6*b6°b7b7°b8b9*b11°b12b13y1y2y3y4y5y6y6*y7y7*y8y9y9*y9°y10y10*y10°y11y11*y11°y12y12*y12°	6.6892	0.0152
2	1294.65	1.99	1294.65	1294.65	0.0011	0.8664	8.3214	82	93	(R)ISMANSAVVQMK(R)	Oxidation M (3)	24.4724	PLGS Databank Search	691802	Variable Modification	41	b3b3°b4b4°b5b5*b6b6*b6°b7*b8b8*b9b9*b10b10°b11b11*b12b12°y1y2y3y3*y4y4*y5y6y6*y7y7*y7°y8y8°y9y9*y9°y10y10*y11y11°	6.2852	0.0356
2	1466.75	2.73	1466.75	1466.75	0.0047	3.1779	8.2887	82	94	(R)ISMANSAVVQMKR(K)	Oxidation M (3), Oxidation M (11)	20.9682	PLGS Databank Search	7923287	Variable Modification	46	b2b2°b3b3°b4b4°b5b5*b6b6°b7b7°b8b8*b8°b9b9*b10b10°b11b11*b11°b12b13°y1y2y3y4y5y5*y6y6*y7y7*y8y8°y9y9*y9°y10y10*y10°y11y11°y12°y13	4.4519	0.0149
2	1581.66	1.91	1581.66	1581.67	-0.0034	-2.1186	8.163	121	133	(R)FENVEQENETTNQ(-)		23.4054	PLGS Databank Search	33085	Pass One Match	42	b2b2°b3b3°b4b6b6*b6°b7b7*b7°b8b8°b9b9°b10b11b11*b11°b12b12°b13b13°y1*y2y2*y3y3*y4y4°y5y6y6°y7y7*y9y9*y9°y10y10*y11*y13*	6.9982	0.0169
2	1278.66	1.85	1278.66	1278.65	0.0015	1.1687	8.0899	82	93	(R)ISMANSAVVQMK(R)		27.3265	PLGS Databank Search	127318	Pass One Match	24	b1b2b3b3°b4b5b5*b7*b8b8*y1y2y3y3*y4y4*y5y7y8y9y9*y11y11*y12	4.4478	0.0075
2	1450.75	2.62	1450.75	1450.75	0.0021	1.4264	8.071	82	94	(R)ISMANSAVVQMKR(K)	Oxidation M (3)	23.2089	PLGS Databank Search	706317	Variable Modification	36	b3b3°b4b4°b5b5*b6b6°b7b7°b8*b8°b9b11b13°y3y4y4*y5y5*y6y6*y7y7*y8y8°y9y9*y9°y10y10*y10°y11°y12*y12°y13	5.5609	0.012
2	1866.95	2.46	1866.95	1866.95	0.0029	1.5307	7.9683	63	77	(R)FSEQVFSNIQERLNR(I)		31.1407	PLGS Databank Search	175871	Missed Cleavage	37	b2b2°b3b3°b4b5b5*b5°b6b12b13*b14b15°y1y2y2*y3y3*y4y4*y5*y6y6*y6°y7*y8y8*y9y9*y10y10*y10°y11y11*y11°y12y13°	7.1898	0.0106
2	898.561	2	898.561	898.558	0.0025	2.805	7.9568	75	81	(R)LNRIINR(I)		22.0489	PLGS Databank Search	385459	Missed Cleavage	23	b2b3b3*b4b4*b5b5*b6b6*b7b7*y1y2y2*y3y3*y4y4*y5y5*y6y6*y7*	5.9779	0.0054
2	1434.76	2.34	1434.76	1434.76	-0.0002	-0.1073	7.7265	82	94	(R)ISMANSAVVQMKR(K)		25.87	PLGS Databank Search	242481	Pass One Match	28	b3b3°b5b5*b6°b7*b8b10b11°b13y2y3y4y4*y5*y6y7y7*y8y8°y9y9*y9°y10y10*y11°y12°y13	9.0229	0.0105
2	1790.96	2.53	1790.96	1790.96	0.0006	0.3428	7.5657	78	93	(R)IINRISMANSAVVQMK(R)	Oxidation M (7)	26.283	PLGS Databank Search	68022	Variable Modification	30	b2b4b5b6b6*b7*b9b10b10*b10°b12b13y1y2y3y3*y4y5y6*y8°y9y9°y10y10°y11°y12y13*y14y15*y16	9.0751	0.0205
2	1774.97	2.25	1774.97	1774.97	0.0007	0.4071	7.191	78	93	(R)IINRISMANSAVVQMK(R)		28.4579	PLGS Databank Search	17734	Missed Cleavage	18	b2b3*b4*b5b6b9°b12b14*b16y1y2y3y3*y5y9*y12°y14y15°	13.4972	0.0163
2	2153.02	2.17	2153.02	2153.03	-0.0067	-3.1122	6.9292	100	120	(R)IPSVPVGENADQLAGGDNPMR(F)	Oxidation M (20)	28.0815	PLGS Databank Search	36915	Variable Modification	10	b2b11b14°y3y4y7y8y15*y17y20	9.4011	0.019
2	2137.03	2.31	2137.03	2137.03	-0.0033	-1.5267	6.7312	100	120	(R)IPSVPVGENADQLAGGDNPMR(F)		29.6036	PLGS Databank Search	23523	Pass One Match	14	b2b12°b13°b18y4y4*y7y7°y10*y11*y14*y15°y17y19°	10.6133	0.0194
1	2614.34	3.8	2614.34	2614.32	0.0247	9.4596	5.9063	96	120	(K)LHARIPSVPVGENADQLAGGDNPMR(F)		30.1116	PLGS Databank Search	6021	Missed Cleavage	7	b15°b17*b18b18°b23*y16*y23	13.2536	0.0362
1	2630.33	3	2630.33	2630.31	0.0147	5.6031	5.7928	96	120	(K)LHARIPSVPVGENADQLAGGDNPMR(F)	Oxidation M (24)	27.4786	PLGS Databank Search	490	Variable Modification	6	b4b13b20*b25°y9y10°	17.309	0.0175
2	1180.56	1	1180.56	1180.56	-0.0043	-3.6652	0	63	72	(R)FSEQVFSNIQ(E)		29.2154	PLGS Databank Search	365	In Source Fragment	0		0	0
2	1848.94	3	1848.94	1848.93	0.005	2.722	0	63	77	(R)FSEQVFSNIQERLNR(I)		31.1359	PLGS Databank Search	809		2	y4y5	3.739	0.0238
2	1249.62	2	1249.62	1249.62	-0.0013	-1.0528	0	65	74	(S)EQVFSNIQER(L)		29.225	PLGS Databank Search	770	In Source Fragment	7	b1b3b4b4°b6b6*b7	6.4705	0.0213
2	1614.83	2	1614.83	1614.83	-0.0021	-1.3308	0	65	77	(S)EQVFSNIQERLNR(I)		31.1509	PLGS Databank Search	324	In Source Fragment	4	b2*b3b3°b11	15.9366	0.0203
2	1103.55	1	1103.55	1103.55	0.0019	1.7132	0	66	74	(E)QVFSNIQER(L)		29.2237	PLGS Databank Search	636	In Source Fragment	5	b2*b3b3*b5b5°	5.3383	0.0084
2	1120.57	1	1120.57	1120.57	-0.0037	-3.3035	0	66	74	(E)QVFSNIQER(L)		29.2217	PLGS Databank Search	1998	In Source Fragment	5	b1b2b6*b6°b9°	9.3109	0.0171
2	1503.8	2	1503.8	1503.8	0.0002	0.1657	0	66	77	(E)QVFSNIQERLNR(I)		31.1411	PLGS Databank Search	1709	In Source Fragment	7	b1b2*b3b3*b5b11b12°	16.2767	0.0218
2	992.515	1	992.515	992.516	-0.0012	-1.2453	0	67	74	(Q)VFSNIQER(L)		29.2222	PLGS Databank Search	3141	In Source Fragment	7	b2b3b3°b4b4°b5°b7*	13.9602	0.0109
2	1375.75	2	1375.75	1375.74	0.0015	1.0758	0	67	77	(Q)VFSNIQERLNR(I)		31.1449	PLGS Databank Search	1689	In Source Fragment	6	b2b3b4°b5b5°b9°	9.7248	0.0175
2	893.445	1.04	893.445	893.448	-0.0027	-3.033	0	68	74	(V)FSNIQER(L)		29.2301	PLGS Databank Search	10217	In Source Fragment	7	b3b3*b3°b4b5b6*b7*	11.2161	0.0091
2	1276.68	2	1276.68	1276.68	0.0001	0.0786	0	68	77	(V)FSNIQERLNR(I)		31.1392	PLGS Databank Search	2257	In Source Fragment	6	b3b3°b4b4*b9b10	7.7928	0.0163
2	746.379	1	746.379	746.379	-0.0001	-0.1425	0	69	74	(S)EQVFSNIQER(L)		29.225	PLGS Databank Search	770	In Source Fragment	11	b1b1°b2b2*b2°b3b3*b3°b4*b5b6*	4.9456	0.0129
2	432.219	1	432.219	432.22	-0.001	-2.3064	0	72	74	(S)EQVFSNIQERLNR(I)		31.1509	PLGS Databank Search	324	In Source Fragment	1	b3*	0	0
2	497.319	1	497.319	497.319	-0.0005	-1.014	0	75	78	(E)QVFSNIQER(L)		29.2237	PLGS Databank Search	636	In Source Fragment	0		0	0
2	724.447	1	724.447	724.446	0.0007	0.9398	0	75	80	(E)QVFSNIQER(L)		29.2217	PLGS Databank Search	1998	In Source Fragment	1	y1	6.2176	0.0004
2	881.533	2	881.533	881.532	0.001	1.1626	0	75	81	(E)QVFSNIQERLNR(I)		31.1411	PLGS Databank Search	1709	In Source Fragment	1	b7	2.2905	0.0299
2	768.448	1.66	768.448	768.447	0.0005	0.7095	0	76	81	(Q)VFSNIQER(L)		29.2222	PLGS Databank Search	3141	In Source Fragment	0		0	0
2	785.475	2	785.475	785.474	0.0008	1.017	0	76	81	(Q)VFSNIQERLNR(I)		31.1449	PLGS Databank Search	1689	In Source Fragment	6	b1b1*b2b2*b5*b6*	12.0828	0.0039
2	654.405	1	654.405	654.405	0.0001	0.086	0	77	81	(V)FSNIQER(L)		29.2301	PLGS Databank Search	10217	In Source Fragment	3	b1b2b5*	6.1963	0.0085
2	671.432	2	671.432	671.431	0.0012	1.7184	0	77	81	(V)FSNIQERLNR(I)		31.1392	PLGS Databank Search	2257	In Source Fragment	0		0	0
2	515.33	1	515.33	515.33	0.0001	0.1496	0	78	81	(F)SNIQER(L)		29.2247	PLGS Databank Search	4375	In Source Fragment	1	b2	3.9096	0.019
2	1029.55	1	1029.55	1029.55	-0.0046	-4.4399	0	78	86	(I)QER(L)		29.2308	PLGS Databank Search	812	In Source Fragment	1	y5°	0	0
2	1098.57	2	1098.57	1098.57	-0.0004	-0.3632	0	78	87	(R)LNRI(I)		22.0411	PLGS Databank Search	4606	In Source Fragment	1	b7°	0	0
2	1116.58	2	1116.58	1116.58	-0.0017	-1.4788	0	78	87	(R)LNRIIN(R)		22.0433	PLGS Databank Search	815	In Source Fragment	4	y2°y4°y5°y8*	0	0
2	1187.62	1.87	1187.62	1187.62	-0.0033	-2.7418	0	78	88	(R)LNRIINR(I)		22.051	PLGS Databank Search	2290	Neutral Loss (NH3)	5	b9°y2°y3°y4°y10°	0	0
2	1385.76	2	1385.76	1385.76	-0.0011	-0.8171	0	78	90	(L)NRIINR(I)		22.0459	PLGS Databank Search	9949	In Source Fragment	1	b12°	0	0
2	1513.82	2	1513.82	1513.82	0.0002	0.1015	0	78	91	(L)NRIINR(I)		22.0445	PLGS Databank Search	244418	In Source Fragment	1	y11	9.6973	0.0328
2	1660.84	2	1660.84	1660.85	-0.0063	-3.7715	0	78	92	(N)RIINR(I)		22.0444	PLGS Databank Search	3668	In Source Fragment	2	y2*y4*	0	0
2	1757.94	3	1757.94	1757.94	0.0047	2.6774	0	78	93	(N)RIINR(I)		22.0464	PLGS Databank Search	2992	In Source Fragment	0		0	0
2	1788.94	3	1788.94	1788.95	-0.0053	-2.949	0	78	93	(R)IINR(I)		22.0435	PLGS Databank Search	8145	In Source Fragment	1	b16	0.3867	0.0024
2	402.246	1	402.246	402.246	-0.0001	-0.2504	0	79	81	(R)IINRISMAN(S)	Oxidation M (7)	24.0631	PLGS Databank Search	352	In Source Fragment	0		0	0
2	1563.76	2	1563.76	1563.76	0.0006	0.359	0	80	93	(R)IINRISMANS(A)	Oxidation M (7)	24.0418	PLGS Databank Search	637	In Source Fragment	0		0	0
2	1580.78	2	1580.78	1580.79	-0.006	-3.7891	0	80	93	(R)IINRISMANS(A)	Oxidation M (7)	24.06	PLGS Databank Search	2155	In Source Fragment	19	b1*b2b2*b3b3*b4b4°b5b5°b6b7b8b8*b8°b9b9°b10b10*b11	6.8463	0.0142
2	419.196	1	419.196	419.196	0	-0.0806	0	82	85	(R)IINRISMANSA(V)	Oxidation M (7)	24.054	PLGS Databank Search	2776	In Source Fragment	0		0	0
2	533.24	1	533.24	533.239	0.0017	3.1514	0	82	86	(R)IINRISMANSAVV(Q)	Oxidation M (7)	24.0627	PLGS Databank Search	1747	In Source Fragment	4	y1y1*y3y3*	12.1449	0.0191
2	620.268	1	620.268	620.271	-0.0031	-4.9266	0	82	87	(R)IINRISMANSAVVQ(M)	Oxidation M (7)	24.0662	PLGS Databank Search	735	In Source Fragment	2	y4y4*	13.47	0.0282
2	673.296	2	673.296	673.297	-0.001	-1.4679	0	82	88	(R)IINRISMANSAVVQM(K)	Oxidation M (7), Oxidation M (15)	24.0647	PLGS Databank Search	518	In Source Fragment	2	y1y4*	8.8345	0.0228
2	691.307	1	691.307	691.308	-0.0011	-1.537	0	82	88	(R)IINRISMANSAVVQMK(R)		28.4642	PLGS Databank Search	604	Neutral Loss (NH3)	1	y1	14.9861	0.0286
2	691.307	2	691.307	691.308	-0.0008	-1.2176	0	82	88	(R)IINRISMANSAVVQMK(R)	Oxidation M (7), Oxidation M (15)	24.0634	PLGS Databank Search	15709		0		0	0
2	773.348	1	773.348	773.35	-0.0022	-2.907	0	82	89	(I)INR(I)		22.0432	PLGS Databank Search	6309	In Source Fragment	0		0	0
2	790.376	1	790.376	790.376	-0.0001	-0.0774	0	82	89	(I)NRISMANSAVVQMK(R)	Oxidation M (5), Oxidation M (13)	24.0636	PLGS Databank Search	480	In Source Fragment	4	y2y3°y4°y5°	4.9709	0.0084
2	790.375	1.28	790.375	790.376	-0.0019	-2.3606	0	82	89	(I)NRISMANSAVVQMK(R)	Oxidation M (5), Oxidation M (13)	24.062	PLGS Databank Search	2410	In Source Fragment	3	y3°y4°y5°	0	0
2	790.376	1	790.376	790.376	-0.0007	-0.9429	0	82	89	(R)ISMA(N)	Oxidation M (3)	20.9582	PLGS Databank Search	1013	In Source Fragment	2	y6°y7°	0	0
2	889.443	1	889.443	889.445	-0.0017	-1.872	0	82	90	(R)ISMAN(S)	Oxidation M (3)	21.5899	PLGS Databank Search	1035	In Source Fragment	3	y4°y5°y7°	0	0
2	889.442	1	889.442	889.445	-0.0033	-3.7093	0	82	90	(R)ISMANSAVV(Q)	Oxidation M (3)	24.4257	PLGS Databank Search	897	In Source Fragment	2	y6*y8°	0	0
2	1017.5	1	1017.5	1017.5	-0.0014	-1.3333	0	82	91	(R)ISMANSAVVQ(M)	Oxidation M (3)	21.5979	PLGS Databank Search	998	In Source Fragment	1	y8	17.5868	0.0123
2	1260.64	2	1260.64	1260.64	-0.0003	-0.2378	0	82	93	(R)ISMANSAVVQMK(R)		27.3323	PLGS Databank Search	1586		0		0	0
2	1276.63	2.12	1276.63	1276.64	-0.0057	-4.5027	0	82	93	(R)ISMANSAVVQMK(R)	Oxidation M (3)	24.47	PLGS Databank Search	5494		1	y8°	0	0
2	1432.74	3	1432.74	1432.74	-0.0007	-0.4668	0	82	94	(R)ISMANSAVVQMKR(K)	Oxidation M (11)	23.6056	PLGS Databank Search	18227		0		0	0
2	1432.74	3	1432.74	1432.74	-0.0005	-0.3526	0	82	94	(R)ISMANSAVVQMKR(K)	Oxidation M (3)	23.2062	PLGS Databank Search	7389		3	b13y6y9°	4.8076	0.0143
2	1433.73	2	1433.73	1433.72	0.0013	0.8774	0	82	94	(R)ISMANSAVVQMKR(K)	Oxidation M (3)	23.1852	PLGS Databank Search	903	Neutral Loss (NH3)	0		0	0
2	1448.73	2.96	1448.73	1448.73	-0.0006	-0.4448	0	82	94	(R)ISMANSAVVQMKR(K)	Oxidation M (3), Oxidation M (11)	20.9645	PLGS Databank Search	74252		4	b6b6°b11b13	9.1152	0.0241
2	1165.57	1	1165.57	1165.57	0.0006	0.5541	0	83	93	(I)SMANSAVVQMK(R)		27.3343	PLGS Databank Search	1981	In Source Fragment	12	b1°b2b2°b3b4b4°b5b5*b6°b7°b8*b9	12.3731	0.0184
2	1179.54	1.61	1179.54	1179.55	-0.0057	-4.8281	0	83	93	(I)SMANSAVVQMK(R)	Oxidation M (2), Oxidation M (10)	21.5913	PLGS Databank Search	1694	In Source Fragment	1	y6*	0	0
2	1181.56	1.39	1181.56	1181.57	-0.004	-3.3635	0	83	93	(I)SMANSAVVQMK(R)	Oxidation M (2)	24.4796	PLGS Databank Search	5936	In Source Fragment	3	b1°b10b11°	10.1193	0.0134
2	1197.56	1.49	1197.56	1197.56	-0.0027	-2.2694	0	83	93	(I)SMANSAVVQMK(R)	Oxidation M (2), Oxidation M (10)	21.608	PLGS Databank Search	10295	In Source Fragment	28	b1b1°b2b2°b3b3°b4b4*b4°b5b5*b5°b6b6*b6°b7b7*b7°b8b8*b8°b9b9*b9°b10b10*b11°y10°	6.3661	0.0142
2	1303.65	2	1303.65	1303.66	-0.0067	-5.1197	0	83	94	(I)SMANSAVVQMKR(K)		25.8759	PLGS Databank Search	1754	In Source Fragment	15	b1°b2b2°b3b3°b4b4*b4°b5°b6*b6°b7*b7°b10b12*	6.2718	0.0147
2	1319.65	2	1319.65	1319.66	-0.0065	-4.9594	0	83	94	(I)SMANSAVVQMKR(K)	Oxidation M (10)	23.6018	PLGS Databank Search	8694	In Source Fragment	0		0	0
2	1319.65	2	1319.65	1319.66	-0.0062	-4.6919	0	83	94	(I)SMANSAVVQMKR(K)	Oxidation M (2)	23.211	PLGS Databank Search	1936	In Source Fragment	16	b3b3°b4b4*b5b5*b5°b6b6*b6°b7b7*b7°b9b9*y10°	6.257	0.015
2	1335.64	2.01	1335.64	1335.65	-0.0067	-5.0373	0	83	94	(I)SMANSAVVQMKR(K)	Oxidation M (2), Oxidation M (10)	20.9683	PLGS Databank Search	31378	In Source Fragment	21	b1°b2b2°b3b3°b5b5°b6b6*b6°b7*b7°b8b8*b8°b9b10*b11b11*b11°b12*	6.4527	0.0165
2	1337.67	2	1337.67	1337.67	0.0011	0.84	0	83	94	(I)SMANSAVVQMKR(K)	Oxidation M (10)	23.6045	PLGS Databank Search	186986	In Source Fragment	22	b1°b2b2°b3b3°b4b4*b4°b5b5*b5°b6b6°b7*b7°b8°b11b11°b12*y3y9°y10°	6.409	0.0126
2	1093.51	2	1093.51	1093.5	0.0045	4.0736	0	84	93	(S)MANSAVVQMK(R)	Oxidation M (1), Oxidation M (9)	21.6186	PLGS Databank Search	340	In Source Fragment	0		0	0
2	1094.53	1.49	1094.53	1094.53	0.0009	0.8263	0	84	93	(S)MANSAVVQMK(R)	Oxidation M (1)	24.5105	PLGS Databank Search	3233	In Source Fragment	5	b2b5b5*b5°b10	2.3532	0.02
2	1110.53	1.58	1110.53	1110.53	-0.0014	-1.2362	0	84	93	(S)MANSAVVQMK(R)	Oxidation M (1), Oxidation M (9)	21.6065	PLGS Databank Search	5014	In Source Fragment	9	b1b2b3b3*b5b5*b6*b7*b7°	7.4785	0.0094
2	1250.63	2.03	1250.63	1250.63	0.0005	0.3701	0	84	94	(S)MANSAVVQMKR(K)	Oxidation M (9)	23.6057	PLGS Databank Search	118147	In Source Fragment	14	b1b2b3b3*b5b5*b5°b6b6*b6°b8*b9b11*y11	12.766	0.0147
2	1266.63	2.06	1266.63	1266.63	-0.0004	-0.3441	0	84	94	(S)MANSAVVQMKR(K)	Oxidation M (1), Oxidation M (9)	20.9691	PLGS Databank Search	194126	In Source Fragment	25	b1b2b3b3*b4b4*b4°b5b5*b5°b6b6*b6°b7*b8b8*b9b10b10*b11b11°y5*y7*y9°y11	8.5484	0.0149
2	947.494	1	947.494	947.498	-0.0036	-3.831	0	85	93	(M)ANSAVVQMK(R)		27.3327	PLGS Databank Search	1348	In Source Fragment	9	b2b2*b4b4*b4°b5b5*b5°b6*	8.2982	0.0138
2	963.49	1	963.49	963.493	-0.0024	-2.5332	0	85	93	(M)ANSAVVQMK(R)	Oxidation M (8)	21.6069	PLGS Databank Search	6376	In Source Fragment	15	b1b3b3*b4b4*b4°b5*b5°b6b6*b7b8b8*b8°b9*	5.5011	0.0132
2	1102.57	1.61	1102.57	1102.57	0.0019	1.7683	0	85	94	(M)ANSAVVQMKR(K)	Oxidation M (8)	20.9655	PLGS Databank Search	3827	In Source Fragment	0		0	0
2	1103.6	1.78	1103.6	1103.6	-0.0011	-1.0337	0	85	94	(M)ANSAVVQMKR(K)		23.2201	PLGS Databank Search	9556	In Source Fragment	7	b2*b3b3*b3°b4*b4°b5*	3.1951	0.0232
2	1103.6	1.73	1103.6	1103.6	-0.0012	-1.0493	0	85	94	(M)ANSAVVQMKR(K)		25.8718	PLGS Databank Search	7109	In Source Fragment	10	b2b2*b3b3*b3°b4*b4°b5*b6*b10°	4.6979	0.0126
2	1119.59	1.83	1119.59	1119.59	0.0001	0.069	0	85	94	(M)ANSAVVQMKR(K)	Oxidation M (8)	20.9727	PLGS Databank Search	75143	In Source Fragment	13	b1b2b2*b3b3*b3°b4b4*b4°b5*b5°b6°b10*	7.0427	0.0114
2	1119.59	1.89	1119.59	1119.59	0.0005	0.4252	0	85	94	(M)ANSAVVQMKR(K)	Oxidation M (8)	23.6057	PLGS Databank Search	30149	In Source Fragment	15	b2b2*b3b3*b3°b4b4*b4°b5b5*b5°b6b6°b8b10°	7.366	0.0098
2	876.459	1	876.459	876.461	-0.0022	-2.5027	0	86	93	(A)NSAVVQMK(R)		27.324	PLGS Databank Search	1388	In Source Fragment	10	b2b2*b3b3*b3°b4b4*b4°b5b6*	6.2451	0.0123
2	892.454	1	892.454	892.456	-0.0017	-1.9339	0	86	93	(A)NSAVVQMK(R)	Oxidation M (7)	21.6057	PLGS Databank Search	5015	In Source Fragment	11	b2b2*b3°b4*b4°b5*b5°b6*b6°b7°b8*	5.5613	0.0165
2	892.453	1	892.453	892.456	-0.003	-3.4028	0	86	93	(A)NSAVVQMK(R)	Oxidation M (7)	24.0616	PLGS Databank Search	435	In Source Fragment	3	b2°b4b4°	10.252	0.0188
2	1031.53	1.38	1031.53	1031.53	-0.0007	-0.6768	0	86	94	(A)NSAVVQMKR(K)	Oxidation M (7)	20.9592	PLGS Databank Search	2232	In Source Fragment	0		0	0
2	1032.56	1.52	1032.56	1032.56	-0.0034	-3.2906	0	86	94	(A)NSAVVQMKR(K)		23.204	PLGS Databank Search	4651	In Source Fragment	2	b4b6	8.8668	0.0226
2	1032.57	1.53	1032.57	1032.56	0.003	2.9314	0	86	94	(A)NSAVVQMKR(K)		25.8679	PLGS Databank Search	3138	In Source Fragment	6	b2b2*b4*b4°b5b9*	7.631	0.0173
2	1048.56	1.58	1048.56	1048.56	0.0034	3.2779	0	86	94	(A)NSAVVQMKR(K)	Oxidation M (7)	20.9744	PLGS Databank Search	28136	In Source Fragment	14	b1b1*b2b2*b2°b4*b4°b5b5*b5°b6b6*b7°b9°	7.9399	0.0141
2	1048.56	1.74	1048.56	1048.56	0	-0.0217	0	86	94	(A)NSAVVQMKR(K)	Oxidation M (7)	23.6017	PLGS Databank Search	11716	In Source Fragment	8	b1b1*b2b2*b2°b4*b4°b5*	9.9486	0.0103
2	762.415	1	762.415	762.418	-0.003	-3.9107	0	87	93	(N)SAVVQMK(R)		24.4313	PLGS Databank Search	968	In Source Fragment	2	b2b5	7.0824	0.0355
2	762.421	1	762.421	762.418	0.0032	4.19	0	87	93	(N)SAVVQMK(R)		27.3155	PLGS Databank Search	618	In Source Fragment	4	b2b2°b3b5	9.3177	0.018
2	778.413	1.15	778.413	778.413	0.0002	0.2885	0	87	93	(N)SAVVQMK(R)	Oxidation M (6)	21.6003	PLGS Databank Search	3580	In Source Fragment	5	b2b2°b3°b4°b5°	4.7701	0.0113
2	778.411	1.34	778.411	778.413	-0.0022	-2.7653	0	87	93	(N)SAVVQMK(R)	Oxidation M (6)	24.0577	PLGS Databank Search	1658	In Source Fragment	4	b1°b2°b3b3°	5.9693	0.0246
2	918.519	1.29	918.519	918.519	0	-0.0522	0	87	94	(N)SAVVQMKR(K)		23.1987	PLGS Databank Search	2897	In Source Fragment	0		0	0
2	918.515	1.2	918.515	918.519	-0.0037	-4.0676	0	87	94	(N)SAVVQMKR(K)		25.8725	PLGS Databank Search	1812	In Source Fragment	2	b2°b3	4.9502	0.0121
2	934.514	1	934.514	934.514	-0.0003	-0.2927	0	87	94	(N)SAVVQMKR(K)	Oxidation M (6)	20.9592	PLGS Databank Search	12354	In Source Fragment	5	b2b2°b4b5b8°	14.659	0.0051
2	934.513	1.34	934.513	934.514	-0.0007	-0.7108	0	87	94	(N)SAVVQMKR(K)	Oxidation M (6)	23.6133	PLGS Databank Search	5595	In Source Fragment	9	b2b2°b3b3°b4b5b5°b6b7	8.6709	0.0143
2	831.485	1	831.485	831.487	-0.0024	-2.9255	0	88	94	(S)AVVQMKR(K)		23.198	PLGS Databank Search	1296	In Source Fragment	1	b7	3.7812	0.0052
2	831.487	1	831.487	831.487	0.0003	0.3874	0	88	94	(S)AVVQMKR(K)		25.8386	PLGS Databank Search	1148	In Source Fragment	0		0	0
2	847.481	1.09	847.481	847.482	-0.0012	-1.4249	0	88	94	(S)AVVQMKR(K)	Oxidation M (5)	20.9597	PLGS Databank Search	9211	In Source Fragment	5	b2b3b4b6b7	7.7834	0.0028
2	847.479	1	847.479	847.482	-0.0031	-3.7129	0	88	94	(S)AVVQMKR(K)	Oxidation M (5)	23.6121	PLGS Databank Search	2772	In Source Fragment	4	b2b3b4b7	8.6059	0.0145
2	604.347	1	604.347	604.349	-0.0014	-2.2729	0	89	93	(A)VVQMK(R)		27.3245	PLGS Databank Search	408	In Source Fragment	1	b2	2.5863	0.029
2	620.343	1.13	620.343	620.344	-0.0006	-0.9277	0	89	93	(A)VVQMK(R)	Oxidation M (4)	21.6051	PLGS Databank Search	8540	In Source Fragment	3	b1b2b3	6.5244	0.014
2	620.343	1	620.343	620.344	-0.0009	-1.4992	0	89	93	(A)VVQMK(R)	Oxidation M (4)	24.0603	PLGS Databank Search	1692	In Source Fragment	4	b3b4b4*b5*	6.9377	0.0094
2	760.45	1	760.45	760.45	0.0001	0.138	0	89	94	(A)VVQMKR(K)		23.2149	PLGS Databank Search	2083	In Source Fragment	0		0	0
2	760.45	1	760.45	760.45	0.0002	0.3201	0	89	94	(A)VVQMKR(K)		25.8723	PLGS Databank Search	1344	In Source Fragment	1	b3	6.1308	0.0332
2	776.443	1.07	776.443	776.445	-0.002	-2.6053	0	89	94	(A)VVQMKR(K)	Oxidation M (4)	20.9602	PLGS Databank Search	14023	In Source Fragment	4	b2b3b4b6	3.288	0.0055
2	776.444	1	776.444	776.445	-0.0004	-0.4943	0	89	94	(A)VVQMKR(K)	Oxidation M (4)	23.6047	PLGS Databank Search	3466	In Source Fragment	4	b2b3b3*b6	11.8776	0.0081
2	521.276	2	521.276	521.275	0.0009	1.672	0	90	93	(V)VQMK(R)	Oxidation M (3)	21.6075	PLGS Databank Search	890	In Source Fragment	2	b3*b4	8.469	0.0125
2	677.376	2	677.376	677.376	-0.0005	-0.7957	0	90	94	(V)VQMKR(K)	Oxidation M (3)	20.9542	PLGS Databank Search	909	In Source Fragment	2	b3b3*	22.604	0.0131
2	677.379	1.1	677.379	677.376	0.0027	3.983	0	90	94	(V)VQMKR(K)	Oxidation M (3)	23.6131	PLGS Databank Search	4851	In Source Fragment	7	b2b2*b3b4b4*b5b5*	8.1877	0.011
2	405.182	1	405.182	405.18	0.0019	4.7529	0	91	93	(V)QMK(R)	Oxidation M (2)	21.5807	PLGS Databank Search	422	In Source Fragment	0		0	0
2	562.311	1	562.311	562.313	-0.0021	-3.7094	0	91	94	(V)QMKR(K)		23.2126	PLGS Databank Search	2716	In Source Fragment	3	b2*b3b4	3.06	0.0157
2	562.311	1	562.311	562.313	-0.002	-3.4995	0	91	94	(V)QMKR(K)		25.8822	PLGS Databank Search	1212	In Source Fragment	5	b1b2b3b3*b4*	12.867	0.0104
2	578.308	1	578.308	578.308	0.0001	0.1051	0	91	94	(V)QMKR(K)	Oxidation M (2)	20.9611	PLGS Databank Search	12742	In Source Fragment	6	b1b1*b2b2*b3b3*	6.8973	0.0038
2	578.31	1	578.31	578.308	0.0024	4.0675	0	91	94	(V)QMKR(K)	Oxidation M (2)	23.6199	PLGS Databank Search	2321	In Source Fragment	3	b1b2b2*	12.1034	0.021
2	1320.68	1	1320.68	1320.68	-0.003	-2.2757	0	100	112	(R)IPSVPVGENADQL(A)		29.6285	PLGS Databank Search	603	In Source Fragment	1	y10°	0	0
2	2135.03	2	2135.03	2135.02	0.0072	3.3519	0	100	120	(R)IPSVPVGENADQLAGGDNPMR(F)	Oxidation M (20)	29.5822	PLGS Databank Search	371	In Source Fragment	2	y15°y17	18.4899	0.0238
2	2411.12	2	2411.12	2411.13	-0.009	-3.734	0	100	122	(R)IPSVPVGENADQLAGGDNPMRFE(N)	Oxidation M (20)	29.5845	PLGS Databank Search	3558	In Source Fragment	5	y2y2°y5°y6y15°	17.6478	0.0252
2	2624.23	2.3	2624.23	2624.24	-0.0117	-4.4771	0	100	124	(R)IPSVPVGENADQLAGGDNPMRFENV(E)	Oxidation M (20)	29.5774	PLGS Databank Search	8940	In Source Fragment	9	y5°y6y7°y10*y11°y12°y21y21°y24*	13.1191	0.0198
2	2753.28	2.23	2753.28	2753.28	-0.0057	-2.0534	0	100	125	(R)IPSVPVGENADQLAGGDNPMRFENVE(Q)	Oxidation M (20)	29.5729	PLGS Databank Search	4384	In Source Fragment	17	b10°y2°y3°y5*y7°y8*y8°y9y11*y12°y13°y14*y16°y17*y19y22*y23°	11.8235	0.0193
2	2881.34	2.37	2881.34	2881.34	0.0018	0.6364	0	100	126	(R)IPSVPVGENADQLAGGDNPMRFENVEQ(E)	Oxidation M (20)	29.5801	PLGS Databank Search	3380	In Source Fragment	11	y3°y4°y10*y10°y11°y18*y21*y22y23*y24*y26*	14.427	0.0169
2	3010.39	2.38	3010.39	3010.38	0.0051	1.6952	0	100	127	(R)IPSVPVGENADQLAGGDNPMRFENVEQE(N)	Oxidation M (20)	29.5779	PLGS Databank Search	4061	In Source Fragment	16	y2°y3y3°y5°y10°y11°y14*y16*y16°y17°y18°y20°y22°y24°y26°y27*	12.8779	0.0128
2	3336.51	3	3336.51	3336.51	0.0055	1.663	0	100	130	(R)IPSVPVGENADQLAGGDNPMRFENVEQENET(T)	Oxidation M (20)	29.62	PLGS Databank Search	276	In Source Fragment	1	y8	11.1887	0.0132
2	3354.51	3	3354.51	3354.52	-0.0101	-3.0091	0	100	130	(R)IPSVPVGENADQLAGGDNPMRFENVEQENET(T)	Oxidation M (20)	29.5912	PLGS Databank Search	1239	In Source Fragment	11	y1°y2°y4°y9*y16*y16°y20y25*y26y29y30*	10.8511	0.0185
2	3682.66	3.59	3682.66	3682.66	0.0031	0.8448	0	100	133	(R)IPSVPVGENADQLAGGDNPMRFENVEQENETTNQ(-)		31.3625	PLGS Databank Search	2074	Neutral Loss (NH3)	2	b24*y16*	0	0
2	3698.66	3.5	3698.66	3698.65	0.0076	2.0516	0	100	133	(R)IPSVPVGENADQLAGGDNPMRFENVEQENETTNQ(-)	Oxidation M (20)	29.5766	PLGS Databank Search	30115	Neutral Loss (NH3)	1	y9	12.4069	0.0128
2	3303.44	2	3303.44	3303.45	-0.0099	-3.0077	0	104	133	(V)PVGENADQLAGGDNPMRFENVEQENETTNQ(-)		31.3524	PLGS Databank Search	254	In Source Fragment	3	b4b6*b8*	7.4808	0.017
2	2396.01	2	2396.01	2396.01	0.0046	1.9394	0	113	133	(L)AGGDNPMRFENVEQENETTNQ(-)	Oxidation M (7)	29.595	PLGS Databank Search	4242	In Source Fragment	17	b2b3b4b4°b5b5*b5°b6b6*b7b7*b9b11b14b15*b15°b16	11.4614	0.0173
2	2307.94	2	2307.94	2307.94	-0.0037	-1.5982	0	114	133	(A)GGDNPMRFENVEQENETTNQ(-)	Oxidation M (6)	29.6059	PLGS Databank Search	817	In Source Fragment	1	b4°	0	0
2	2324.96	2	2324.96	2324.97	-0.0106	-4.5782	0	114	133	(A)GGDNPMRFENVEQENETTNQ(-)	Oxidation M (6)	29.5827	PLGS Databank Search	5420	In Source Fragment	12	b2b3b4b5b5*b5°b7b9°b12°b13°b15b15*	8.855	0.0175
2	2267.94	2	2267.94	2267.95	-0.0104	-4.5841	0	115	133	(G)GDNPMRFENVEQENETTNQ(-)	Oxidation M (5)	29.5807	PLGS Databank Search	1045	In Source Fragment	11	b2b3b3*b3°b4b4*b4°b5b6b14*b17*	14.3965	0.0145
2	1981.85	1.48	1981.85	1981.86	-0.0045	-2.2822	0	118	133	(N)PMRFENVEQENETTNQ(-)	Oxidation M (2)	29.5557	PLGS Databank Search	1848	In Source Fragment	4	b4b12b12°b14*	10.1684	0.0231
2	1305.56	1	1305.56	1305.56	0.003	2.2668	0	123	133	(E)NVEQENETTNQ(-)		29.5834	PLGS Databank Search	1219	In Source Fragment	9	b1*b2b2*b3*b3°b4*b5*b5°b7°	10.4074	0.0165
2	963.401	1	963.401	963.401	-0.0006	-0.5919	0	126	133	(E)QENETTNQ(-)		29.5702	PLGS Databank Search	749	In Source Fragment	3	b3°b5°b6	4.7679	0.0216
2	591.276	1	591.276	591.277	-0.0011	-1.924	0	63	67	(R)FSEQV(F)		29.2223	PLGS Databank Search	908	In Source Fragment	1	y2*	0	0
