# Supplementary material for: Structural and functional characterization of a putative de novo gene in Drosophila
Source: Nat Commun. 2021 Mar 12;12:1667. doi: 10.1038/s41467-021-21667-6 (PMC7954818; doi:10.1038/s41467-021-21667-6)
Supplement: Supplementary file 4 — Supplementary Data 2 [file 41467_2021_21667_MOESM4_ESM.xls]

## Sheet: 0
Protein(s)	Sequence	Modified Sequence	Position	AAs Before	AAs After	Variable Modifications	Localization Confidence	#Validated PSMs	#PSMs	Confidence [%]
G	FSEQVFSNIQER	NH2-FSEQVFSNIQER-COOH	49	AR	LN			2218	2218	100
G	IPSVPVGENADQLAGGDNPMR	NH2-IPSVPVGENADQLAGGDNPMR-COOH	86	AR	FE			655	655	100
G	IPSVPVGENADQLAGGDNPMR	NH2-IPSVPVGENADQLAGGDNPM<ox>R-COOH	86	AR	FE	Oxidation of M (20)	Oxidation of M (20: Very Confident)	111	111	100
G	FENVEQENETTNQ	NH2-FENVEQENETTNQ-COOH	107	MR				57	57	100
G	ISMANSAVVQMK	NH2-ISMANSAVVQMK-COOH	68	NR	RK			55	55	100
G	ISMANSAVVQMK	NH2-ISM<ox>ANSAVVQMK-COOH	68	NR	RK	Oxidation of M (3)	Oxidation of M (3: Very Confident)	53	53	100
G	ARIPSVPVGENADQLAGGDNPMR	NH2-ARIPSVPVGENADQLAGGDNPMR-COOH	84	LH	FE			28	28	100
G	ISMANSAVVQMK	NH2-ISMANSAVVQM<ox>K-COOH	68	NR	RK	Oxidation of M (11)	Oxidation of M (11: Very Confident)	27	27	100
G	ARIPSVPVGENADQLAGGDNPMR	NH2-ARIPSVPVGENADQLAGGDNPM<ox>R-COOH	84	LH	FE	Oxidation of M (22)	Oxidation of M (22: Very Confident)	26	26	100
G	GPLDTSEDAR	NH2-GPLDTSEDAR-COOH	39	AV	FS			26	26	100
G	AVGPLDTSEDAR	NH2-AVGPLDTSEDAR-COOH	37	AT	FS			14	14	100
G	IPSVPVGENADQ	NH2-IPSVPVGENADQ-COOH	86	AR	LA			12	12	100
G	SEQVFSNIQER	NH2-SEQVFSNIQER-COOH	50	RF	LN			10	10	100
G	YTEGSQNNSDEATAVGPLDTSEDAR	NH2-YTEGSQNNSDEATAVGPLDTSEDAR-COOH	24	EP	FS			7	7	100
G	SDEATAVGPLDTSEDAR	NH2-SDEATAVGPLDTSEDAR-COOH	32	NN	FS			7	7	100
G	VGPLDTSEDAR	NH2-VGPLDTSEDAR-COOH	38	TA	FS			5	5	100
G	LAGGDNPMRFENVEQENETTNQ	NH2-LAGGDNPMRFENVEQENETTNQ-COOH	98	DQ				5	5	100
G	ISMANSAVVQMK	NH2-ISM<ox>ANSAVVQM<ox>K-COOH	68	NR	RK	Oxidation of M (3, 11)	Oxidation of M (3: Very Confident, 11: Very Confident)	3	3	100
G	SVPVGENADQLAGGDNPMR	NH2-SVPVGENADQLAGGDNPMR-COOH	88	IP	FE			3	3	100
G	PYTEGSQNNSDEATAVGPLDTSEDAR	NH2-PYTEGSQNNSDEATAVGPLDTSEDAR-COOH	23	YE	FS			3	3	100
G	NSDEATAVGPLDTSEDAR	NH2-NSDEATAVGPLDTSEDAR-COOH	31	QN	FS			3	3	100
G	MANSAVVQMK	NH2-MANSAVVQMK-COOH	70	IS	RK			1	1	100
G	EPYTEGSQNNSDEATAVGPLDTSEDAR	NH2-EPYTEGSQNNSDEATAVGPLDTSEDAR-COOH	22	SY	FS			1	1	100
