# Supplementary material for: Structural and functional characterization of a putative de novo gene in Drosophila
Source: Nat Commun. 2021 Mar 12;12:1667. doi: 10.1038/s41467-021-21667-6 (PMC7954818; doi:10.1038/s41467-021-21667-6)
Supplement: Supplementary file 6 — Source Data [file 41467_2021_21667_MOESM6_ESM.xls]

## Sheet: Figure 1b
Fig 1b	Residue	RMSF (A)
	1	5.81687
	2	4.3215
	3	3.76957
	4	3.56007
	5	3.20681
	6	3.1721
	7	2.76121
	8	2.28517
	9	2.72082
	10	2.90139
	11	2.51514
	12	2.66374
	13	3.54525
	14	3.65642
	15	3.20057
	16	3.7977
	17	4.13889
	18	3.63338
	19	3.76949
	20	4.42261
	21	4.31301
	22	3.86528
	23	5.1118
	24	5.30555
	25	4.40583
	26	4.73801
	27	5.29822
	28	5.05296
	29	4.08374
	30	4.60385
	31	4.88835
	32	6.07002
	33	6.56366
	34	7.13115
	35	6.1629
	36	7.28287
	37	6.63338
	38	5.95389
	39	5.28537
	40	4.4834
	41	4.03965
	42	3.72156
	43	3.07203
	44	2.71273
	45	2.41937
	46	2.37585
	47	1.98462
	48	1.90443
	49	1.98669
	50	1.84598
	51	1.71081
	52	2.02014
	53	2.11241
	54	1.83987
	55	2.10614
	56	2.50647
	57	2.30596
	58	2.09338
	59	2.63392
	60	2.78921
	61	2.2443
	62	2.43493
	63	2.94512
	64	2.87843
	65	2.62817
	66	3.14471
	67	3.23151
	68	2.7379
	69	2.48536
	70	3.11268
	71	3.1603
	72	2.37105
	73	2.75355
	74	4.18997
	75	4.43253
	76	4.0801
	77	4.85728
	78	6.46346
	79	6.79337
	80	6.35679
	81	6.6599
	82	6.29587
	83	5.5553
	84	5.37023
	85	5.73122
	86	6.12597
	87	5.9098
	88	4.98501
	89	3.98737
	90	3.84648
	91	3.94419
	92	3.4816
	93	3.33228
	94	4.07616
	95	4.22963
	96	4.16386
	97	3.93155
	98	3.26383
	99	2.94406
	100	2.72034
	101	3.05478
	102	3.67377
	103	4.11186
	104	3.87381
	105	4.23767
	106	4.86613
	107	4.4393
	108	4.11258
	109	4.81569
	110	5.92045
	111	6.22044
	112	6.97003
	113	8.01085

## Sheet: Figure 1c
Fig 1c	Wavelength (nm)	θ (mdeg / cm^2 dmol)
	190	1.02372
	191	0.742821
	192	0.519664
	193	0.545339
	194	0.405136
	195	0.236558
	196	0.0749195
	197	-0.120158
	198	-0.350998
	199	-0.577866
	200	-0.764465
	201	-0.900115
	202	-0.991743
	203	-1.05272
	204	-1.09646
	205	-1.13081
	206	-1.15406
	207	-1.15869
	208	-1.13958
	209	-1.09881
	210	-1.04314
	211	-0.981044
	212	-0.922204
	213	-0.874254
	214	-0.837742
	215	-0.807503
	216	-0.780259
	217	-0.758954
	218	-0.749056
	219	-0.752358
	220	-0.763442
	221	-0.771432
	222	-0.765304
	223	-0.741294
	224	-0.70581
	225	-0.669663
	226	-0.638719
	227	-0.610696
	228	-0.580057
	229	-0.543654
	230	-0.502595
	231	-0.460812
	232	-0.421163
	233	-0.381858
	234	-0.338211
	235	-0.289093
	236	-0.239888
	237	-0.19736
	238	-0.164078
	239	-0.138738
	240	-0.119488

## Sheet: Figure 2c
Raw Data											Normalized data presented in graphs
	w1118	gdrd[1]/gdrd[1]	gdrd[1]/ gdrd[2]	gdrd[1]/ Df	gdrd[2]/ Df	w1118	gdrd[1]/ +	w1118	gdrd Rescue, gdrd1/gdrd1			w1118	gdrd[1]/gdrd[1]	gdrd[1]/ gdrd[2]	gdrd[1]/ Df	gdrd[2]/ Df	w1118	gdrd[1]/ +	w1118	gdrdR, gdrd1/gdrd1
1	115	0	0	0	0	92	94	116	87		1	0.912698	0	0	0	0	0.901961	0.921569	0.90625	0.679688
2	96	0	0	0	0	101	104	108	102		2	0.761905	0	0	0	0	0.990196	1.01961	0.84375	0.796875
3	140	0	0	0	0	101	116	102	150		3	1.11111	0	0	0	0	0.990196	1.13725	0.796875	1.17188
4	121	0	0	0	0	88	89	136	143		4	0.960317	0	0	0	0	0.862745	0.872549	1.0625	1.11719
5	136	0	0	0	0	105	110	99	120		5	1.07937	0	0	0	0	1.02941	1.07843	0.773438	0.9375
6	112	0	0	0	0	101	103	135	134		6	0.888889	0	0	0	0	0.990196	1.0098	1.05469	1.04688
7	87	0	0	0	0	97	94	131	132		7	0.690476	0	0	0	0	0.95098	0.921569	1.02344	1.03125
8	123	0	0	0	0	92	112	129	132		8	0.97619	0	0	0	0	0.901961	1.09804	1.00781	1.03125
9	132	0	0	0	0	104	89	133	134		9	1.04762	0	0	0	0	1.01961	0.872549	1.03906	1.04688
10	126	0	0	0	0	82	102	132	126		10	1	0	0	0	0	0.803922	1	1.03125	0.984375
11	139	0	0	0	0	99	101	135	143		11	1.10317	0	0	0	0	0.970588	0.990196	1.05469	1.11719
12	132	0	0	0	0	98	114	122	138		12	1.04762	0	0	0	0	0.960784	1.11765	0.953125	1.07812
13	132	0	0	0	0	93	113	123	127		13	1.04762	0	0	0	0	0.911765	1.10784	0.960938	0.992188
14	136	0	0	0	0	106	94	131	114		14	1.07937	0	0	0	0	1.03922	0.921569	1.02344	0.890625
15	131	0	0	0	0	115	101	128	126		15	1.03968	0	0	0	0	1.12745	0.990196	1	0.984375
16	136	0	0	0	0	116	104	118	143		16	1.07937	0	0	0	0	1.13725	1.01961	0.921875	1.11719
17	129	0	0	0	0	104	108	147	123		17	1.02381	0	0	0	0	1.01961	1.05882	1.14844	0.960938
18	126	0	0	0	0	132	98	122	133		18	1	0	0	0	0	1.29412	0.960784	0.953125	1.03906
19	138	0	0	0	0	105	102	147	112		19	1.09524	0	0	0	0	1.02941	1	1.14844	0.875
20	142	0	0	0	0	118	93	125	122		20	1.12698	0	0	0	0	1.15686	0.911765	0.976562	0.953125
21	102	0	0	0	0	115	106	145	126		21	0.809524	0	0	0	0	1.12745	1.03922	1.13281	0.984375
22	115	0	0	0	0	106	111	131	139		22	0.912698	0	0	0	0	1.03922	1.08824	1.02344	1.08594
23	129	0	0	0	0	101	114	105	133		23	1.02381	0	0	0	0	0.990196	1.11765	0.820312	1.03906
24	121	0	0	0	0	118	106	131	102		24	0.960317	0	0	0	0	1.15686	1.03922	1.02344	0.796875
25	132	0	0	0	0	89	106	145	123		25	1.04762	0	0	0	0	0.872549	1.03922	1.13281	0.960938
26	127	0	0	0	0	107	122	121	112		26	1.00794	0	0	0	0	1.04902	1.19608	0.945312	0.875
27	130	0	0	0	0	103	103	155	126		27	1.03175	0	0	0	0	1.0098	1.0098	1.21094	0.984375
28	119	0	0	0	0	102	122	157	128		28	0.944444	0	0	0	0	1	1.19608	1.22656	1
29	130	0	0	0	0	102	110	123	109		29	1.03175	0	0	0	0	1	1.07843	0.960938	0.851562
30	131	0	0	0	0	76	96	112	118		30	1.03968	0	0	0	0	0.745098	0.941176	0.875	0.921875
Avg	125.5	0	0	0	0	102.267	104.567	128.133	125.233		Avg	0.996032	0	0	0	0	1.00261	1.02516	1.00104	0.978385
StDev	12.9262	0	0	0	0	11.4529	8.85782	14.6634	13.9869		StDev	0.104067	0	0	0	0	0.102993	0.0868916	0.114041	0.110675
Error	2.35999	0	0	0	0	2.091	1.61721	2.67716	2.55365		Error	0.0187301	0	0	0	0	0.0205	0.015855	0.0209153	0.0199504
median	129.5	0	0	0	0	102	104	130	126		median	1.02778	0	0	0	0	1	1.01961	1.01562	0.984375
mode	132	0	0	0	0	101	94	131	126		mode	1.04762	0	0	0	0	0.990196	0.921569	1.02344	0.984375
											P value		1.8336e-30	1.8336e-30	1.8336e-30	1.8336e-30		0.387839		0.436328

## Sheet: 4c-e
	Figure 4c: Initiated Actin cones						Figure 4d: Total Individualization Complexes						Figure 4e:Total Number of Waste Bags
	Day 1		Day 3				Day 1		Day 3				Day 1		Day 3
Testes sample	w1118	gdrd[1]/gdrd[1]	w1118	gdrd[1]/gdrd[1]		Testes sample	w1118	gdrd[1]/gdrd[1]	w1118	gdrd[1]/gdrd[1]		Testes sample	w1118	gdrd[1]/gdrd[1]	w1118	gdrd[1]/gdrd[1]
1	9	0	9	0		1	17	7	18	8		1	3	0	3	0
2	6	0	6	0		2	16	9	18	8		2	1	0	1	0
3	8	0	9	0		3	12	9	17	13		3	4	0	2	0
4	9	0	9	0		4	17	6	17	13		4	3	0	2	0
5	11	0	11	0		5	22	13	22	10		5	3	0	4	0
6	8	0	8	0		6	16	7	14	7		6	3	0	3	0
7	8	0	7	0		7	22	8	13	8		7	2	0	4	0
8	8	0	8	0		8	18	8	16	9		8	3	0	3	0
9	8	0	8	0		9	23	8	19	10		9	3	0	4	0
10	12	0	8	0		10	19	7	16	10		10	5	0	3	0
11	10	0	15	0		11	20	8	22	10		11	4	0	6	0
12	11	0	10	0		12	17	9	17	10		12	3	0	4	0
13	12	0	10	0		13	18	7	18	9		13	4	0	4	0
14	9	0	12	0		14	16	7	21	10		14	2	0	4	0
15	12	0	11	0		15	19	6	20	11		15	3	0	4	0
AVG	9.4	0	9.4	0		AVG	18.1333	7.93333	17.8667	9.73333		AVG	3.06667	0	3.4	0
Standard Dev	1.84391	0	2.22967	0		Standard Dev	2.85023	1.70992	2.64215	1.70992		Standard Dev	0.96115	0	1.18322	0
Standard Error	0.476095	0	0.575698	0		Standard Error	0.735926	0.441498	0.6822	0.441498		Standard Error	0.248168	0	0.305505	0
Median	9	0	9	0		Median	18	8	18	10		Median	3	0	4	0
pvalue		3.12207e-07		3.2584e-07		pvalue		1.8478e-06		1.81099e-06		pvalue		2.55373e-07		2.75094e-07

## Sheet: Figure 5c-e
	Figure 5c: Total Protamine positive bundles				Figure 5d: Total protamine positive bundles associated with actin				Figure 5e:Total post-coiling protamine positive bundles
Testes sample	w1118	gdrd[1]/gdrd[1]		Testes sample	w1118	gdrd[1]/gdrd[1]		Testes sample	w1118	gdrd[1]/gdrd[1]
1	24	20		1	18	8		1	15	5
2	27	31		2	19	13		2	18	6
3	22	29		3	18	8		3	14	7
4	24	27		4	15	8		4	15	6
5	28	28		5	19	9		5	23	11
6	24	29		6	17	4		6	16	1
7	22	25		7	17	4		7	18	5
8	23	23		8	18	10		8	17	7
9	21	18		9	16	9		9	15	11
10	24	24		10	19	8		10	19	10
11	18	24		11	15	14		11	16	8
12	23	26		12	18	10		12	16	8
13	22	23		13	16	8		13	20	4
14	28	21		14	20	7		14	16	7
15	30	26		15	21	7		15	25	12
AVG	24	24.9333		AVG	17.7333	8.46667		AVG	17.5333	7.2
Standard Dev	24	25		Standard Dev	18	8		Standard Dev	16	7
Standard Error	3.11677	3.61478		Standard Error	1.75119	2.69568		Standard Error	3.11372	2.95683
Median	0.804748	0.933333		Median	0.452155	0.69602		Median	0.803958	0.763451
pvalue		0.815297		pvalue		1.52907e-06		pvalue		1.60056e-06

## Sheet: Suppl. Fig 3a
Fig S3a	Time (ns)	Run 1 RMSD (A)	Run 2 RMSD (A)	Run 3 RMSD (A)
	0.2	0.204	0.512	0.487
	0.4	3.333	3.223	3.688
	0.6	3.398	4.299	3.743
	0.8	4.626	4.678	3.62
	1	4.663	5.257	4.026
	1.2	4.794	5.405	5.172
	1.4	5.333	5.549	5.694
	1.6	5.63	5.793	6.083
	1.8	5.334	6.285	5.874
	2	5.911	5.997	6.907
	2.2	5.915	6.19	7.452
	2.4	5.849	6.51	7.675
	2.6	5.278	5.547	7.853
	2.8	5.756	5.794	8.574
	3	6.217	6.126	8.472
	3.2	6.007	6.468	7.794
	3.4	6.159	6.456	7.675
	3.6	6.452	6.308	7.667
	3.8	5.74	5.51	8.863
	4	5.544	6.274	9.14
	4.2	5.947	6.909	9.405
	4.4	6.304	6.599	9.536
	4.6	6	6.864	9.334
	4.8	5.884	7.541	9.12
	5	6.021	7.37	8.703
	5.2	5.923	7.423	8.804
	5.4	5.486	6.88	9.125
	5.6	6.562	7.581	9.215
	5.8	6.259	6.581	9.589
	6	5.782	6.722	9.421
	6.2	6.262	6.346	10.279
	6.4	5.998	6.609	10.979
	6.6	6.021	6.808	9.939
	6.8	6.062	7.206	9.869
	7	6.279	7.299	9.382
	7.2	6.262	6.648	9.646
	7.4	5.825	6.612	9.441
	7.6	6.411	6.55	10.066
	7.8	6.164	6.67	9.942
	8	6.506	6.972	9.208
	8.2	6.336	6.809	9.213
	8.4	6.318	7.084	10.67
	8.6	6.479	6.768	9.301
	8.8	5.991	6.58	9.197
	9	6.123	6.349	8.991
	9.2	6.236	7.18	9.31
	9.4	6.344	7.47	9.932
	9.6	6.105	7.214	9.99
	9.8	6.449	7.453	10.071
	10	6.149	7.204	10.114
	10.2	6.529	6.907	11.011
	10.4	6.511	7.17	11.011
	10.6	6.333	7.744	10.458
	10.8	6.154	7.054	9.784
	11	6.68	7.137	9.552
	11.2	6.613	7.71	9.68
	11.4	6.426	7.438	9.849
	11.6	6.261	7.541	10.465
	11.8	6.153	7.791	10.377
	12	6.456	8.199	10.141
	12.2	6.253	7.912	10.289
	12.4	6.218	7.318	10.425
	12.6	6.396	7.769	10.835
	12.8	6.414	6.668	10.147
	13	6.524	7.151	10.259
	13.2	6.714	7.617	10.22
	13.4	6.631	7.846	9.788
	13.6	6.684	7.833	10.336
	13.8	6.811	7.682	10.058
	14	6.778	8.301	9.458
	14.2	7.034	8.339	9.865
	14.4	7.095	8.165	9.879
	14.6	7.289	7.744	10.887
	14.8	7.03	7.642	11.553
	15	7.086	7.763	10.916
	15.2	7.629	7.518	10.344
	15.4	7.218	7.068	10.673
	15.6	7.347	7.733	9.926
	15.8	7.577	6.991	10.004
	16	7.291	7.349	10.822
	16.2	7.861	7.128	10.109
	16.4	8.18	7.967	10.866
	16.6	7.988	7.921	11.347
	16.8	7.79	8.361	11.418
	17	7.82	7.718	12.27
	17.2	7.774	7.59	12.152
	17.4	7.82	7.163	11.753
	17.6	7.83	7.145	11.767
	17.8	7.706	7.079	11.685
	18	7.489	7.355	11.056
	18.2	7.415	7.445	10.964
	18.4	7.876	7.44	10.971
	18.6	7.609	8.208	11.671
	18.8	7.965	7.706	12.008
	19	7.898	7.769	10.482
	19.2	7.636	7.457	10.223
	19.4	7.792	7.06	10.672
	19.6	7.731	8.248	10.506
	19.8	7.668	8.188	11.267
	20	7.712	9.104	11.174
	20.2	7.896	9.318	11.272
	20.4	7.59	8.534	11.613
	20.6	7.897	8.583	10.583
	20.8	7.72	8.629	11.315
	21	8.079	8.983	10.148
	21.2	8.592	9.875	11.289
	21.4	8.635	9.605	11.703
	21.6	8.537	9.333	10.827
	21.8	8.685	8.607	11.911
	22	8.397	8.187	11.939
	22.2	8.065	8.08	11.827
	22.4	8.212	8.116	10.978
	22.6	8.566	8.832	12.128
	22.8	8.516	8.236	11.668
	23	8.202	7.902	12.528
	23.2	8.011	7.964	11.158
	23.4	8.308	8.124	11.304
	23.6	8.161	8.051	11.215
	23.8	7.917	8.943	11.145
	24	8.283	8.304	11.436
	24.2	8.454	7.252	10.994
	24.4	8.346	7.606	11.156
	24.6	8.036	7.629	11.151
	24.8	8.13	7.343	10.455
	25	8.199	6.95	11.526
	25.2	8.24	6.572	11.732
	25.4	8.327	7.171	10.951
	25.6	8.364	7.333	10.532
	25.8	8.397	6.964	12.012
	26	8.139	6.979	11.205
	26.2	8.277	6.842	11.161
	26.4	8.382	7.085	11.068
	26.6	8.322	7.664	10.87
	26.8	8.308	7.893	11.248
	27	8.422	7.601	11.278
	27.2	8.273	7.229	11.164
	27.4	8.179	6.657	12.264
	27.6	8.521	7.186	12.069
	27.8	8.421	7.806	12.553
	28	8.397	7.234	12.763
	28.2	8.445	7.251	11.945
	28.4	8.399	7.421	12.514
	28.6	8.186	7.139	12.037
	28.8	8.172	6.741	12.473
	29	8.205	6.825	13.174
	29.2	8.447	6.927	13.354
	29.4	8.534	6.655	13.686
	29.6	8.287	7.447	13.22
	29.8	8.468	6.458	12.91
	30	9.085	6.468	13.813
	30.2	8.795	6.908	13.029
	30.4	8.964	6.754	13.882
	30.6	8.679	7.153	13.649
	30.8	8.629	7.375	12.702
	31	8.507	7.372	12.847
	31.2	8.467	7.898	12.974
	31.4	8.677	8.077	12.986
	31.6	8.673	8.2	12.764
	31.8	8.47	8.197	12.521
	32	8.45	8.873	12.246
	32.2	8.477	8.293	11.582
	32.4	8.48	8.827	12.046
	32.6	8.354	8.081	12.073
	32.8	8.497	7.796	12.539
	33	8.465	8.051	12.455
	33.2	8.421	8.542	13.061
	33.4	8.343	8.219	13.178
	33.6	8.781	8.24	12.546
	33.8	8.672	7.735	12.602
	34	8.414	7.74	12.625
	34.2	8.744	7.477	12.54
	34.4	8.861	7.211	12.397
	34.6	8.908	7.698	12.452
	34.8	8.755	8.361	12.844
	35	9.027	9.37	12.465
	35.2	8.654	9.297	12.199
	35.4	8.731	9.456	11.391
	35.6	8.707	9.626	12.368
	35.8	8.695	10.006	12.226
	36	8.69	10.386	12.491
	36.2	8.792	10.27	12.722
	36.4	8.57	10.294	12.465
	36.6	8.74	9.954	13.433
	36.8	8.701	9.326	12.308
	37	8.706	9.195	12.573
	37.2	8.681	9.501	12.299
	37.4	8.79	9.134	12.664
	37.6	8.551	10.088	13.028
	37.8	8.861	10.407	13.041
	38	8.879	10.453	12.151
	38.2	8.488	11.15	12.123
	38.4	8.588	10.487	12.101
	38.6	8.706	9.588	12.186
	38.8	8.674	8.728	12.203
	39	8.715	9.69	11.9
	39.2	8.704	10.082	12.382
	39.4	8.72	10.027	11.947
	39.6	8.746	9.538	12.09
	39.8	9.015	9.108	11.739
	40	8.708	8.571	12.069
	40.2	8.536	7.916	11.803
	40.4	8.583	8.78	12.397
	40.6	8.524	8.307	12.332
	40.8	8.776	7.614	11.532
	41	8.888	8.099	11.432
	41.2	8.686	8.132	11.398
	41.4	8.711	8.066	11.611
	41.6	8.841	7.938	11.778
	41.8	8.856	8.134	11.848
	42	9.016	7.953	12.307
	42.2	8.485	7.531	12.253
	42.4	8.674	8.057	12.065
	42.6	9.053	7.911	13.108
	42.8	8.694	8.309	13.209
	43	8.727	8.424	13.023
	43.2	9.027	7.984	12.907
	43.4	9.209	8.376	12.525
	43.6	9.217	7.997	13.05
	43.8	8.938	8.336	13.029
	44	9.053	8.04	12.89
	44.2	9.082	8.275	12.512
	44.4	9.304	8.054	12.737
	44.6	9.199	8.15	13.121
	44.8	9.057	7.941	13.309
	45	9.264	7.562	13.59
	45.2	9.621	7.536	13.654
	45.4	9.276	7.412	13.522
	45.6	9.164	7.919	13.139
	45.8	9.141	7.063	13.598
	46	9.052	7.138	13.46
	46.2	9.103	7.817	13.05
	46.4	8.674	7.821	13.079
	46.6	8.881	7.684	13.335
	46.8	8.683	7.801	12.513
	47	9.297	7.103	12.434
	47.2	9.466	7.868	12.938
	47.4	9.184	7.158	12.504
	47.6	9.326	7.211	13.236
	47.8	9.233	7.344	12.909
	48	9.614	7.138	12.817
	48.2	9.628	8.024	12.67
	48.4	9.677	7.47	12.119
	48.6	9.364	7.364	12.662
	48.8	9.641	7.323	12.835
	49	9.611	7.771	12.842
	49.2	9.736	7.629	12.765
	49.4	9.531	7.926	13.363
	49.6	9.386	8.262	13.881
	49.8	9.453	8.604	13.131
	50	9.205	8.362	13.375
	50.2	9.35	8.066	13.651
	50.4	9.191	7.714	14.014
	50.6	9.184	7.817	13.635
	50.8	9.115	7.851	13.659
	51	9.434	7.739	12.41
	51.2	9.441	7.261	13.151
	51.4	9.745	7.21	13.471
	51.6	9.768	7.636	13.298
	51.8	9.778	7.261	13.203
	52	9.597	7.586	12.936
	52.2	9.935	7.598	13.359
	52.4	9.747	7.646	13.432
	52.6	9.94	7.846	13.406
	52.8	9.85	7.094	13.323
	53	9.441	7.988	14.396
	53.2	9.85	7.659	13.832
	53.4	9.762	7.807	13.059
	53.6	9.759	7.789	13.941
	53.8	9.996	7.316	13.879
	54	9.688	8.12	13.252
	54.2	10.071	7.63	12.832
	54.4	10.297	7.292	13.095
	54.6	10.02	7.536	13.223
	54.8	10.324	7.408	13.495
	55	9.988	7.428	13.418
	55.2	10.037	7.753	13.856
	55.4	10.007	8.206	13.869
	55.6	9.452	7.991	13.869
	55.8	9.394	7.465	13.675
	56	9.637	7.714	13.636
	56.2	9.358	7.559	13.396
	56.4	9.575	7.488	13.439
	56.6	9.415	7.873	13.034
	56.8	9.549	8.326	13.547
	57	9.721	7.853	13.373
	57.2	9.697	7.591	12.912
	57.4	9.295	7.816	13.308
	57.6	9.358	7.664	12.875
	57.8	9.401	7.846	13.595
	58	9.467	7.808	13.888
	58.2	9.756	7.663	13.586
	58.4	9.463	7.859	13.948
	58.6	9.527	7.559	13.268
	58.8	9.421	7.891	13.66
	59	9.382	7.896	13.166
	59.2	9.348	7.566	12.843
	59.4	9.461	7.892	13.127
	59.6	9.632	7.819	13.313
	59.8	9.714	7.61	12.092
	60	9.792	7.845	12.433
	60.2	9.839	7.762	12.37
	60.4	9.446	7.871	12.796
	60.6	9.726	7.551	12.876
	60.8	8.961	7.546	12.633
	61	9.111	7.815	12.668
	61.2	9.135	7.954	12.216
	61.4	9.422	7.872	12.768
	61.6	9.168	8.167	12.881
	61.8	9.105	8.102	13.006
	62	9.057	7.957	12.743
	62.2	9.04	8.036	13.202
	62.4	9.164	7.749	13.251
	62.6	9.402	8.142	13.639
	62.8	9.341	8.064	13.053
	63	9.339	7.916	13.733
	63.2	9.331	7.896	13.521
	63.4	8.905	7.654	13.801
	63.6	9.106	7.543	13.891
	63.8	8.799	7.734	13.507
	64	8.938	7.916	14.517
	64.2	8.887	8.096	14.271
	64.4	8.949	7.818	13.37
	64.6	9.064	8.077	13.508
	64.8	9.155	8.699	13.654
	65	9.199	8.087	13.298
	65.2	9.097	7.982	13.473
	65.4	9.197	7.874	13.516
	65.6	9.192	7.807	13.169
	65.8	9.123	7.622	12.72
	66	9.177	7.786	12.628
	66.2	8.995	7.846	13.056
	66.4	9.076	7.83	13.093
	66.6	9.076	7.573	13.877
	66.8	8.805	7.871	13.572
	67	8.846	7.463	13.208
	67.2	8.757	7.347	13.074
	67.4	8.782	7.553	13.072
	67.6	8.815	7.716	13.167
	67.8	8.861	7.732	13.53
	68	8.969	8.036	13.152
	68.2	8.794	8.064	13.088
	68.4	8.76	7.812	12.834
	68.6	8.836	7.961	13.284
	68.8	9.07	8.087	13.127
	69	8.974	8.21	13.267
	69.2	8.995	7.893	12.785
	69.4	8.942	7.956	11.641
	69.6	9.132	7.814	12.158
	69.8	9.145	7.887	13.105
	70	8.912	7.87	12.1
	70.2	8.969	7.912	12.252
	70.4	8.85	7.594	12.48
	70.6	8.91	7.424	12.288
	70.8	8.951	7.662	12.615
	71	9.028	8.222	12.274
	71.2	9.038	8.037	12.759
	71.4	9.053	7.891	13.542
	71.6	8.773	7.984	13.273
	71.8	8.67	8	13.954
	72	8.919	7.923	14.164
	72.2	8.536	7.885	13.792
	72.4	8.538	7.519	14.158
	72.6	8.668	7.665	14.111
	72.8	8.824	7.331	13.249
	73	8.805	7.33	13.525
	73.2	8.895	7.549	13.054
	73.4	9.109	7.733	12.501
	73.6	9.073	7.616	12.53
	73.8	9.018	7.581	13.131
	74	9.15	7.552	13.57
	74.2	8.824	7.326	13.221
	74.4	9.006	7.224	13.175
	74.6	9.268	7.318	13.272
	74.8	9.295	7.432	13.72
	75	9.248	7.283	13.861
	75.2	9.263	7.34	13.662
	75.4	9.326	7.579	13.406
	75.6	9.012	7.623	13.855
	75.8	8.983	7.295	12.968
	76	8.953	7.191	12.497
	76.2	9.032	7.274	12.563
	76.4	9.189	7.746	12.366
	76.6	9.156	7.325	11.896
	76.8	9.108	7.419	12.021
	77	9.12	7.771	12.212
	77.2	9.001	7.716	11.941
	77.4	9.049	7.278	12.432
	77.6	9.066	7.678	12.495
	77.8	9.119	7.172	12.305
	78	8.923	7.228	12.096
	78.2	8.76	7.163	12.184
	78.4	8.87	7.009	12.552
	78.6	8.869	6.941	12.503
	78.8	8.96	7.105	12.671
	79	9.232	7.212	11.954
	79.2	9.13	7.228	12.337
	79.4	9.246	7.473	12.466
	79.6	9.25	7.084	12.123
	79.8	9.241	7.284	11.928
	80	9.337	7.29	13.109
	80.2	9.376	7.07	12.704
	80.4	9.335	7.373	12.744
	80.6	9.647	7.18	12.635
	80.8	9.422	7.467	12.111
	81	9.391	7.702	12.123
	81.2	9.362	7.332	11.98
	81.4	9.544	7.285	11.702
	81.6	9.252	7.202	12.841
	81.8	9.197	7.408	11.933
	82	9.199	6.792	11.846
	82.2	9.206	7.766	12.064
	82.4	9.009	7.617	11.934
	82.6	8.926	7.551	11.935
	82.8	8.951	7.364	11.806
	83	9.238	7.65	12.347
	83.2	8.763	7.826	12.096
	83.4	8.916	7.93	12.264
	83.6	8.945	8.467	12.293
	83.8	9.123	8.599	12.848
	84	8.958	8.497	12.31
	84.2	8.763	8.485	12.056
	84.4	9.044	8.045	11.967
	84.6	8.816	7.994	12.294
	84.8	8.789	8.025	12.55
	85	8.815	7.579	12.024
	85.2	8.751	8.152	12.186
	85.4	8.714	8.2	12.342
	85.6	8.819	7.786	12.322
	85.8	9.071	7.489	12.573
	86	9.027	7.485	12.475
	86.2	8.962	7.419	12.945
	86.4	9.149	7.673	12.262
	86.6	9.098	7.904	12.893
	86.8	9.179	7.784	13.118
	87	9.098	7.797	12.618
	87.2	8.69	8.082	12.722
	87.4	8.923	7.714	12.614
	87.6	8.952	8.306	12.023
	87.8	8.986	8.019	11.931
	88	9.049	8.084	12.77
	88.2	9.359	7.972	12.787
	88.4	9.379	8.947	12.873
	88.6	8.926	8.428	12.817
	88.8	9.084	8.657	13.278
	89	9.065	9.104	13.298
	89.2	9.001	8.607	12.571
	89.4	9.217	8.61	13.534
	89.6	9.173	8.71	13.473
	89.8	9.177	8.481	13.728
	90	9.042	9.425	13.034
	90.2	8.929	8.803	12.406
	90.4	8.817	8.926	12.973
	90.6	8.894	9.476	13.046
	90.8	8.994	10.073	12.347
	91	8.867	10.602	12.642
	91.2	9.047	10.219	13.114
	91.4	8.823	10.366	12.679
	91.6	8.436	10.533	12.352
	91.8	8.642	10.995	11.984
	92	8.919	10.234	12.479
	92.2	8.957	9.776	11.888
	92.4	8.903	9.583	12.344
	92.6	8.82	9.676	12.564
	92.8	8.921	9.762	11.785
	93	8.736	9.916	11.735
	93.2	8.74	9.614	12
	93.4	8.659	9.748	12.11
	93.6	9.358	9.853	11.536
	93.8	8.994	10.023	12.087
	94	8.747	9.895	11.474
	94.2	9.242	9.549	11.452
	94.4	9.028	9.999	11.523
	94.6	9.031	10.018	12.036
	94.8	9.034	9.997	13.238
	95	9.026	9.5	12.845
	95.2	9.052	9.66	13.349
	95.4	9.103	9.141	13.168
	95.6	9.05	9.484	13.351
	95.8	8.998	9.309	12.851
	96	9.067	9.003	13.332
	96.2	9.332	8.958	12.942
	96.4	8.861	9.153	12.365
	96.6	8.816	8.89	12.133
	96.8	9.021	8.947	12.36
	97	8.729	9.019	12.185
	97.2	8.777	9.183	12.163
	97.4	8.842	9.727	12.39
	97.6	8.835	9.817	12.057
	97.8	8.873	9.689	12.277
	98	8.969	9.536	11.859
	98.2	8.834	9.297	11.669
	98.4	8.638	9.154	11.968
	98.6	8.85	8.97	11.963
	98.8	8.457	9.234	11.822
	99	8.619	9.095	12.212
	99.2	8.664	9.777	11.717
	99.4	8.895	9.039	12.063
	99.6	8.793	9.461	11.746
	99.8	8.523	9.479	11.875
	100	8.519	9.553	11.732
	100.2	8.828	9.176	12.062
	100.4	9	8.972	12.538
	100.6	9.278	9.471	12.156
	100.8	9.139	9.475	12.339
	101	9.154	9.541	12.548
	101.2	8.824	9.461	12.696
	101.4	8.797	8.956	12.674
	101.6	8.992	9.248	12.323
	101.8	9.2	9.126	12.005
	102	9.123	9.318	11.812
	102.2	9.142	9.188	11.829
	102.4	9.129	9.207	11.972
	102.6	9.384	9.177	11.976
	102.8	9.241	9.203	12.109
	103	9.272	9.047	12.198
	103.2	9.075	8.891	12.291
	103.4	8.981	9.236	11.884
	103.6	8.857	8.952	11.931
	103.8	9.05	9.126	11.845
	104	9.291	9.024	11.502
	104.2	9.076	9.327	12.368
	104.4	9.19	9.076	11.134
	104.6	9.294	9.195	11.231
	104.8	9.297	9.646	11.617
	105	9.468	9.181	11.795
	105.2	9.464	9.204	12.274
	105.4	9.054	9.229	11.791
	105.6	8.993	9.182	11.626
	105.8	9.03	9.301	11.257
	106	9.047	9.258	11.546
	106.2	9.608	9.372	11.815
	106.4	9.345	9.295	11.638
	106.6	9.107	9.502	11.417
	106.8	9.156	9.438	11.467
	107	8.93	9.313	11.394
	107.2	8.962	9.503	11.603
	107.4	8.8	9.454	11.404
	107.6	9.145	9.327	11.767
	107.8	9.203	9.335	11.808
	108	9.297	9.639	12.136
	108.2	9.091	9.304	11.976
	108.4	9.114	9.474	11.597
	108.6	9.328	9.313	11.407
	108.8	9.217	9.194	11.743
	109	9.345	9.662	11.726
	109.2	9.313	9.521	11.344
	109.4	9.276	9.309	11.634
	109.6	9.238	9.345	11.473
	109.8	9.078	9.262	11.703
	110	9.153	9.284	11.396
	110.2	9.219	9.219	11.858
	110.4	9.406	9.333	11.721
	110.6	9.324	9.264	11.722
	110.8	9.374	9.485	11.518
	111	9.402	9.396	11.345
	111.2	9.625	9.414	12.053
	111.4	9.48	9.192	11.799
	111.6	9.569	9.354	11.984
	111.8	9.421	9.196	11.864
	112	9.552	8.813	12.005
	112.2	9.324	9.213	11.511
	112.4	9.431	9.06	11.575
	112.6	9.55	8.96	11.377
	112.8	9.413	8.875	11.676
	113	9.261	8.941	11.251
	113.2	9.245	9.308	11.292
	113.4	9.366	9.608	11.415
	113.6	9.508	9.531	11.702
	113.8	9.321	9.371	11.57
	114	9.288	9.39	11.418
	114.2	9.27	9.57	11.185
	114.4	9.348	9.427	11.612
	114.6	9.421	9.43	12.062
	114.8	9.634	9.436	12.531
	115	9.711	9.257	12.063
	115.2	9.515	9.144	12.094
	115.4	9.452	9.595	12.555
	115.6	9.418	9.407	12.603
	115.8	9.471	9.43	12.165
	116	9.478	9.393	12.211
	116.2	9.516	9.364	12.248
	116.4	9.364	9.378	11.899
	116.6	9.233	10.196	12.242
	116.8	9.334	9.763	12.514
	117	9.339	9.863	13.213
	117.2	9.377	9.55	12.984
	117.4	9.217	9.68	12.961
	117.6	9.485	9.449	12.445
	117.8	9.502	9.367	12.713
	118	9.641	9.164	12.582
	118.2	9.413	9.455	12.639
	118.4	9.366	9.553	12.738
	118.6	9.493	9.627	12.404
	118.8	9.601	9.76	12.35
	119	9.525	9.444	13.004
	119.2	9.6	9.772	13.065
	119.4	9.524	9.846	13.265
	119.6	9.404	9.846	13.027
	119.8	9.603	9.691	12.513
	120	9.584	9.678	12.527
	120.2	9.629	9.932	12.565
	120.4	9.576	9.808	12.609
	120.6	9.605	9.825	12.652
	120.8	9.433	10.023	12.844
	121	9.644	10.034	13.107
	121.2	9.504	10.368	12.808
	121.4	9.447	10.131	12.894
	121.6	9.485	10.113	12.813
	121.8	9.58	10.179	12.496
	122	9.603	9.852	12.949
	122.2	9.443	9.791	12.579
	122.4	9.428	10.168	12.844
	122.6	9.443	9.844	12.909
	122.8	9.561	9.61	12.846
	123	9.55	9.951	12.829
	123.2	9.305	9.707	12.734
	123.4	9.199	9.346	12.411
	123.6	9.151	9.381	12.527
	123.8	9.164	9.251	12.467
	124	9.393	9.314	12.258
	124.2	9.362	9.293	12.808
	124.4	9.39	9.478	12.747
	124.6	9.367	9.133	12.655
	124.8	9.322	9.139	12.82
	125	9.282	9.43	12.417
	125.2	9.4	9.309	12.311
	125.4	9.497	9.297	12.465
	125.6	9.414	9.482	13.001
	125.8	9.466	9.927	13.025
	126	9.642	9.477	12.593
	126.2	9.388	9.911	12.636
	126.4	9.535	9.757	13.445
	126.6	9.394	9.788	12.97
	126.8	9.365	9.716	13.274
	127	9.273	9.669	12.943
	127.2	9.452	9.627	12.507
	127.4	9.396	10.134	12.453
	127.6	9.316	10.143	12.733
	127.8	9.342	10.288	12.414
	128	9.382	10.051	12.385
	128.2	9.253	9.779	12.688
	128.4	9.155	9.814	12.539
	128.6	9.206	9.347	12.543
	128.8	9.329	9.364	12.574
	129	9.313	9.592	12.301
	129.2	9.341	9.53	12.511
	129.4	9.188	9.765	12.413
	129.6	9.308	9.54	12.417
	129.8	9.514	9.403	12.212
	130	9.443	9.805	12.105
	130.2	9.269	9.634	12.347
	130.4	9.504	9.586	12.641
	130.6	9.522	9.875	12.115
	130.8	9.61	9.645	12.474
	131	9.712	9.724	12.625
	131.2	9.613	9.847	12.606
	131.4	9.76	9.82	12.058
	131.6	9.676	9.742	12.619
	131.8	9.568	9.605	12.594
	132	9.528	9.729	12.659
	132.2	9.318	9.771	12.586
	132.4	9.617	9.824	12.175
	132.6	9.608	9.764	12.139
	132.8	9.563	9.547	12.166
	133	9.654	9.827	12.141
	133.2	9.469	9.914	12.21
	133.4	9.672	9.797	12.078
	133.6	9.487	9.8	12.03
	133.8	9.55	9.706	11.827
	134	9.563	9.621	12.381
	134.2	9.5	9.641	12.087
	134.4	9.703	9.716	12.114
	134.6	9.676	9.793	12.156
	134.8	9.68	9.539	12.232
	135	9.688	9.871	12.322
	135.2	9.547	9.322	12.319
	135.4	9.75	9.688	12.336
	135.6	9.725	9.705	12.196
	135.8	9.573	9.928	12.133
	136	9.688	10.087	12.092
	136.2	9.597	10.094	11.367
	136.4	9.63	9.665	11.671
	136.6	9.642	10.006	11.961
	136.8	9.48	9.931	12.018
	137	9.331	10.328	12.099
	137.2	9.353	9.969	11.931
	137.4	9.217	9.724	11.782
	137.6	9.249	9.625	11.772
	137.8	9.381	10.012	11.62
	138	9.351	9.964	12.168
	138.2	9.468	9.652	11.769
	138.4	9.448	9.657	11.857
	138.6	9.542	9.264	11.928
	138.8	9.457	9.364	11.863
	139	9.46	9.255	11.51
	139.2	9.608	10.055	11.92
	139.4	9.753	10.132	11.779
	139.6	9.734	9.745	11.643
	139.8	10.051	9.515	11.595
	140	9.751	9.454	11.822
	140.2	9.568	9.813	12.06
	140.4	9.62	9.804	12.265
	140.6	9.551	9.942	12.485
	140.8	9.525	9.569	12.732
	141	9.693	9.558	12.459
	141.2	9.712	10.062	12.496
	141.4	9.576	10.049	11.887
	141.6	9.44	10.033	12.178
	141.8	9.562	10.188	12.137
	142	9.38	9.915	12.032
	142.2	9.351	10.112	12.023
	142.4	9.54	10.057	11.974
	142.6	9.255	10.346	11.997
	142.8	9.195	9.733	11.964
	143	9.398	9.967	12.209
	143.2	9.161	10.144	12.436
	143.4	9.341	9.953	12.212
	143.6	9.205	9.853	12.213
	143.8	9.09	9.483	12.87
	144	9.224	9.762	12.383
	144.2	9.158	9.563	12.819
	144.4	9.23	9.751	12.484
	144.6	9.244	9.572	12.464
	144.8	9.336	9.712	12.309
	145	9.222	9.447	12.292
	145.2	9.408	9.905	12.577
	145.4	9.175	9.548	12.395
	145.6	9.319	9.778	12.039
	145.8	9.102	10.161	12.138
	146	9.216	10.053	12.003
	146.2	9.136	10.174	11.913
	146.4	9.349	10.134	12.012
	146.6	9.308	9.802	11.923
	146.8	9.176	10.01	12.541
	147	9.1	10.222	12.084
	147.2	9.154	10.168	11.573
	147.4	9.023	9.951	11.637
	147.6	9.076	10.11	11.535
	147.8	9.126	9.8	12.023
	148	9.219	9.818	11.68
	148.2	9.131	10.133	11.632
	148.4	9.226	10.18	11.774
	148.6	9.067	9.949	11.86
	148.8	9.125	9.863	11.92
	149	9.144	9.872	11.568
	149.2	9.209	10.225	12.021
	149.4	9.235	10.25	12.106
	149.6	9.269	9.267	11.945
	149.8	9.184	9.737	11.693
	150	8.985	9.459	11.63
	150.2	9.106	10.234	12.163
	150.4	9.067	10.017	11.687
	150.6	9.002	10.235	11.564
	150.8	9.3	9.34	11.761
	151	9.196	9.527	12.104
	151.2	9.14	9.591	12.369
	151.4	9.179	9.718	12.207
	151.6	8.982	9.743	11.886
	151.8	9.106	9.601	11.558
	152	9.176	9.327	11.552
	152.2	9.053	9.169	11.689
	152.4	9.086	9.083	11.718
	152.6	9.109	9.653	11.66
	152.8	9.028	9.981	11.601
	153	9.12	9.742	11.318
	153.2	9.046	9.541	11.61
	153.4	8.994	9.592	11.489
	153.6	8.999	9.378	11.426
	153.8	9.121	9.777	11.308
	154	9.157	9.809	11.603
	154.2	8.925	9.97	11.809
	154.4	9.103	9.743	11.473
	154.6	9.18	9.786	11.452
	154.8	9.009	9.718	11.817
	155	9.176	9.761	11.06
	155.2	9.293	10.135	11.55
	155.4	9.133	10.306	11.771
	155.6	9.018	10.038	11.689
	155.8	9.229	10.106	12.089
	156	9.282	9.473	11.64
	156.2	9.272	9.904	12.297
	156.4	9.077	9.666	11.66
	156.6	9.026	9.744	11.695
	156.8	9.068	9.634	11.862
	157	8.935	9.612	11.542
	157.2	9.3	9.702	11.881
	157.4	8.906	10.14	11.824
	157.6	8.722	9.668	11.685
	157.8	8.757	10.015	11.496
	158	8.885	9.844	11.749
	158.2	8.724	9.902	11.607
	158.4	8.779	9.739	11.522
	158.6	8.835	10.039	11.693
	158.8	8.826	10.127	11.955
	159	8.959	10.308	12.292
	159.2	8.954	9.998	12.149
	159.4	8.936	10.167	12.157
	159.6	8.851	10.365	11.965
	159.8	8.752	10.498	12.062
	160	8.638	10.057	12.13
	160.2	8.551	10.028	12.214
	160.4	8.894	9.983	12.257
	160.6	8.829	9.816	12.258
	160.8	8.802	10.085	11.762
	161	8.685	9.97	11.844
	161.2	8.709	9.553	12.428
	161.4	8.643	9.669	12.154
	161.6	8.908	9.696	12.511
	161.8	8.644	9.823	12.436
	162	8.889	10.018	12.333
	162.2	8.697	9.811	12.474
	162.4	8.779	10.027	12.486
	162.6	8.769	9.808	12.308
	162.8	8.761	9.525	12.031
	163	8.808	9.338	12.165
	163.2	8.719	9.217	11.974
	163.4	8.791	9.176	12.081
	163.6	8.824	9.231	12.505
	163.8	8.488	9.209	12.333
	164	8.639	9.321	12.34
	164.2	8.54	9.224	12.007
	164.4	8.424	9.394	12.023
	164.6	8.549	9.809	12.372
	164.8	8.791	9.57	12.335
	165	8.614	9.646	12.222
	165.2	8.815	9.351	11.959
	165.4	8.904	9.492	12.053
	165.6	8.709	9.276	12.359
	165.8	8.762	9.5	12.429
	166	8.7	9.512	12.424
	166.2	8.653	9.656	12.238
	166.4	8.717	9.438	12.455
	166.6	9.012	9.589	12.599
	166.8	8.944	9.879	12.525
	167	8.75	9.732	12.298
	167.2	8.719	9.746	12.409
	167.4	8.745	9.797	12.109
	167.6	9.128	9.89	12.01
	167.8	9.367	9.665	12.22
	168	9.161	9.992	12.192
	168.2	9.099	9.697	12.254
	168.4	8.971	9.889	12.237
	168.6	8.983	9.896	12.023
	168.8	9.057	9.649	11.739
	169	9.066	9.621	12.105
	169.2	8.932	9.602	12.276
	169.4	9.151	9.679	12.348
	169.6	9.109	9.364	12.399
	169.8	9.22	9.639	12.018
	170	9.36	9.659	12.219
	170.2	8.909	9.413	12.209
	170.4	8.982	9.717	12.238
	170.6	9.292	9.737	12.264
	170.8	9.029	9.715	12.179
	171	9.502	9.742	12.223
	171.2	9.163	9.74	12.633
	171.4	8.836	9.436	12.463
	171.6	9.201	9.376	12.649
	171.8	9.279	9.429	12.459
	172	9.207	10.396	12.541
	172.2	9.026	9.701	12.299
	172.4	9.07	9.422	12.17
	172.6	9.055	9.887	12.468
	172.8	9.117	9.829	12.156
	173	9.267	9.462	11.767
	173.2	9.296	9.913	11.753
	173.4	9.14	10.621	12.118
	173.6	9.538	10.06	12.296
	173.8	9.439	9.723	12.256
	174	9.138	9.74	11.832
	174.2	9.29	9.934	11.727
	174.4	9.426	9.482	11.827
	174.6	9.367	9.871	11.579
	174.8	9.449	10.204	11.504
	175	9.146	9.831	11.686
	175.2	9.207	9.887	11.877
	175.4	9.273	10.624	12.171
	175.6	8.938	10.447	12.068
	175.8	8.961	10.86	12.013
	176	9.233	10.827	12.078
	176.2	8.996	10.556	11.764
	176.4	8.994	10.222	11.937
	176.6	9.162	10.598	11.78
	176.8	8.974	10.532	11.92
	177	9.088	10.229	11.713
	177.2	8.983	10.637	12.146
	177.4	8.968	10.349	12.108
	177.6	8.978	10.251	11.734
	177.8	8.919	9.641	11.463
	178	8.675	10.285	11.256
	178.2	9.058	10.427	12.12
	178.4	8.975	10.321	12.409
	178.6	9.042	10.46	12.14
	178.8	9.148	10.718	12
	179	9.066	10.484	11.787
	179.2	8.948	10.429	11.95
	179.4	9.122	10.234	11.875
	179.6	9.057	10.204	11.985
	179.8	8.902	9.883	12.24
	180	9.004	10.25	11.997
	180.2	9.272	10.668	12.118
	180.4	9.414	10.534	12.128
	180.6	9.326	10.712	11.93
	180.8	8.823	10.392	12.122
	181	8.985	10.743	11.865
	181.2	8.932	10.928	11.522
	181.4	9.036	10.998	11.773
	181.6	9.015	11.019	11.676
	181.8	8.905	11.134	11.822
	182	9.007	10.841	11.986
	182.2	8.947	10.723	11.661
	182.4	9.056	10.702	11.947
	182.6	9.256	10.393	11.698
	182.8	9.206	10.568	12.044
	183	9.243	10.55	12.573
	183.2	9.287	10.493	12.407
	183.4	9.023	10.591	12.1
	183.6	8.944	10.114	11.848
	183.8	9.012	10.6	11.916
	184	9.083	10.836	11.915
	184.2	9.104	10.481	11.924
	184.4	9.194	10.656	11.539
	184.6	9.14	10.618	11.857
	184.8	9.234	10.515	12.025
	185	9.056	10.133	11.808
	185.2	9.155	10.169	12.019
	185.4	8.977	10.318	11.921
	185.6	8.997	10.546	12.031
	185.8	9.251	10.801	11.849
	186	9.136	10.533	11.634
	186.2	9.011	11.359	11.762
	186.4	8.979	11.167	11.319
	186.6	9.019	11.149	11.841
	186.8	9.099	11.347	11.561
	187	9.332	10.955	11.887
	187.2	9.208	11.112	12.358
	187.4	9.288	10.869	12.402
	187.6	9.459	10.649	12.406
	187.8	9.342	10.472	11.835
	188	9.332	11.063	12.241
	188.2	9.259	11.114	12.431
	188.4	9.317	10.666	12.43
	188.6	9.152	10.913	12.222
	188.8	9.126	10.596	12.124
	189	9.207	10.692	11.996
	189.2	9.296	10.46	11.802
	189.4	9.114	10.543	12.316
	189.6	8.953	11.114	12.463
	189.8	9.052	10.78	12.333
	190	9.032	10.537	12.191
	190.2	9.074	10.394	12.226
	190.4	9.084	10.579	12.107
	190.6	9.167	10.985	12.24
	190.8	8.936	10.382	12.296
	191	8.857	10.02	12.221
	191.2	9.158	10.641	11.989
	191.4	9.134	10.353	11.73
	191.6	8.882	10.444	11.548
	191.8	8.967	9.766	11.761
	192	9.134	9.979	11.869
	192.2	8.946	10.365	11.634
	192.4	9.071	10.182	11.861
	192.6	9.003	10.495	11.932
	192.8	9.098	10.907	11.971
	193	8.994	10.597	12.308
	193.2	8.963	10.802	11.818
	193.4	8.886	10.676	12.337
	193.6	9.066	10.653	12.829
	193.8	9.02	10.585	13.029
	194	9.131	10.351	12.362
	194.2	8.919	10.323	12.671
	194.4	9.155	10.078	12.505
	194.6	9.054	10.299	12.128
	194.8	9.228	9.905	12.094
	195	9.306	10.155	12.72
	195.2	9.267	10.004	12.945
	195.4	9.197	9.484	12.898
	195.6	9.283	9.187	12.95
	195.8	9.186	9.363	12.867
	196	9.119	9.589	12.802
	196.2	9.161	9.898	12.505
	196.4	9.13	9.899	12.482
	196.6	9.051	10.04	11.701
	196.8	9.047	10.408	11.459
	197	9.122	10.629	11.737
	197.2	9.14	10.858	12.279
	197.4	9.061	10.855	12.314
	197.6	9.146	10.688	12.218
	197.8	9.178	10.525	12.642
	198	9.208	10.097	12.211
	198.2	9.361	10.553	12.179
	198.4	9.19	10.463	12.376
	198.6	9.306	10.762	12.285
	198.8	9.156	10.827	12.171
	199	9.12	10.625	12.384
	199.2	9.268	10.597	12.103
	199.4	9.254	10.858	12.268
	199.6	9.083	10.679	12.103
	199.8	9.171	11.106	12.575
	200	9.313	10.845	12.062

## Sheet: Suppl. Fig6
Figure S6 (Box Plot Values)	Peak Volume	RV
	286.44	0.202526
	119.31	0.0843574
	1725.44	1.21996
	2100.3	1.48501
	1345.01	0.950978
	1536.31	1.08624
	2225.13	1.57327
	1760.01	1.2444
	1876.37	1.32668
	354.063	0.250338
	1812.7	1.28166
	611.007	0.432009
	334.615	0.236587
	559.709	0.395739
	256.978	0.181695
	346.543	0.245021
	1566.01	1.10723
	952.729	0.673621
	1427.28	1.00915
	2237.97	1.58234
	1418.24	1.00276
	1735.1	1.22679
	6731.66	4.75957
	464.823	0.32865
	1512.28	1.06925
	970.185	0.685963
	1901.54	1.34447
	1410.44	0.99724
	1940.18	1.37179
	3289.47	2.3258
	701.867	0.496251
	481.463	0.340415
	325.844	0.230386
	752.553	0.532088
	1749.54	1.237
	1742.21	1.23182
	2276.16	1.60934
	274.465	0.194059
	98.602	0.0697159
	1093.34	0.773038
	1505.38	1.06437
	2083.64	1.47322
	1765.28	1.24813
	414.18	0.292843
	1264.78	0.894253
	184.165	0.130213
	587.147	0.415139
	342.254	0.241988
	395.497	0.279634
	540.856	0.382409
	857.317	0.60616
	2262.89	1.59996
	392.736	0.277681
	1386.15	0.980067
	1943.76	1.37432
	2510.56	1.77508
	1368.64	0.967689
	1552.52	1.0977
	1771.33	1.25241
	1381.43	0.976728
	1477.66	1.04477
	2171.07	1.53504
	263.016	0.185964
	706.187	0.499305
	3435.57	2.42909
	1184.16	0.83725
	1402.77	0.991816
	1778.03	1.25715
	1965.38	1.38961
	257.24	0.18188
	386.671	0.273393
	1375.44	0.972496
	892.229	0.630845
	2722.84	1.92517
	1187.47	0.839596
	1517.85	1.07319
	1382.02	0.977147
	1737.41	1.22842
	1669.03	1.18008
	3430.94	2.42583
	2941.58	2.07982
	4002.22	2.82975
	1252.69	0.88571
	1958.63	1.38484
	585.332	0.413855
	2564.97	1.81354
	1571.32	1.11099
	2877.55	2.03455
	1349.25	0.95398
	1816.28	1.28419
	4591.68	3.24651
	162.342	0.114783
	361.92	0.255893
	1747.83	1.23579

## Sheet: Suppl. Fig7
Figure S7	Temperature	Fraction Unfolded (Experimental)	Fraction Unfolded (Fit)
	20.02	0.113017	0.0632308
	20.1	0.114026	0.0630303
	20.02	0.113017	0.0632308
	20.1	0.10999	0.0630303
	20.1	0.10999	0.0630303
	20.1	0.110999	0.0630303
	20.18	0.108981	0.0628298
	20.18	0.110999	0.0628298
	20.18	0.108981	0.0628298
	20.18	0.108981	0.0628298
	20.25	0.106963	0.0626543
	20.18	0.106963	0.0628298
	20.25	0.106963	0.0626543
	20.26	0.108981	0.0626292
	20.32	0.10999	0.0624788
	20.32	0.105954	0.0624788
	20.32	0.104945	0.0624788
	20.32	0.106963	0.0624788
	20.4	0.105954	0.0622783
	20.4	0.104945	0.0622783
	20.4	0.104945	0.0622783
	20.48	0.103935	0.0620777
	20.4	0.105954	0.0622783
	20.48	0.102926	0.0620777
	20.48	0.103935	0.0620777
	20.48	0.102926	0.0620777
	20.48	0.100908	0.0620777
	20.55	0.100908	0.0619023
	20.55	0.101917	0.0619023
	20.63	0.103935	0.0617017
	20.63	0.100908	0.0617017
	20.63	0.103935	0.0617017
	20.63	0.100908	0.0617017
	20.71	0.0998991	0.0615012
	20.71	0.104945	0.0615012
	20.71	0.102926	0.0615012
	20.79	0.0998991	0.0613006
	20.71	0.0978809	0.0615012
	20.79	0.0968718	0.0613006
	20.79	0.0978809	0.0613006
	20.86	0.0968718	0.0611252
	20.86	0.0958628	0.0611252
	20.86	0.09889	0.0611252
	20.86	0.0978809	0.0611252
	20.94	0.0978809	0.0609246
	20.94	0.0938446	0.0609246
	20.94	0.0968718	0.0609246
	21.02	0.0968718	0.0607241
	21.02	0.0948537	0.0607241
	21.02	0.0968718	0.0607241
	21.02	0.09889	0.0607241
	21.08	0.0948537	0.0605737
	21.08	0.0948537	0.0605737
	21.16	0.0948537	0.0603731
	21.16	0.0948537	0.0603731
	21.16	0.0948537	0.0603731
	21.16	0.0928355	0.0603731
	21.23	0.0918264	0.0601977
	21.16	0.0948537	0.0603731
	21.23	0.0938446	0.0601977
	21.24	0.0908174	0.0601726
	21.31	0.0918264	0.0599971
	21.31	0.0908174	0.0599971
	21.31	0.0938446	0.0599971
	21.39	0.0877901	0.0597966
	21.39	0.0938446	0.0597966
	21.39	0.0928355	0.0597966
	21.39	0.0877901	0.0597966
	21.39	0.0887992	0.0597966
	21.39	0.0898083	0.0597966
	21.46	0.0908174	0.0596211
	21.46	0.0887992	0.0596211
	21.54	0.086781	0.0594206
	21.46	0.086781	0.0596211
	21.62	0.0887992	0.05922
	21.54	0.086781	0.0594206
	21.62	0.0877901	0.05922
	21.62	0.0837538	0.05922
	21.69	0.0847629	0.0590445
	21.69	0.086781	0.0590445
	21.69	0.0837538	0.0590445
	21.76	0.0857719	0.0588691
	21.69	0.0877901	0.0590445
	21.76	0.086781	0.0588691
	21.69	0.0898083	0.0590445
	21.83	0.0847629	0.0586936
	21.76	0.086781	0.0588691
	21.83	0.0857719	0.0586936
	21.83	0.0817356	0.0586936
	21.9	0.0857719	0.0585181
	21.9	0.0837538	0.0585181
	21.9	0.086781	0.0585181
	21.98	0.0827447	0.0583176
	21.98	0.0807265	0.0583176
	21.98	0.0827447	0.0583176
	21.98	0.0817356	0.0583176
	22.05	0.0837538	0.0581421
	22.05	0.0827447	0.0581421
	22.12	0.0807265	0.0579666
	22.12	0.0807265	0.0579666
	22.12	0.0807265	0.0579666
	22.12	0.0807265	0.0579666
	22.19	0.0817356	0.0577911
	22.19	0.0807265	0.0577911
	22.2	0.0807265	0.0577661
	22.27	0.0807265	0.0575906
	22.2	0.0776993	0.0577661
	22.27	0.0787084	0.0575906
	22.27	0.0756811	0.0575906
	22.34	0.0787084	0.0574151
	22.27	0.0776993	0.0575906
	22.41	0.0756811	0.0572397
	22.34	0.0837538	0.0574151
	22.41	0.0787084	0.0572397
	22.41	0.0776993	0.0572397
	22.41	0.0766902	0.0572397
	22.48	0.074672	0.0570642
	22.48	0.0776993	0.0570642
	22.48	0.0766902	0.0570642
	22.56	0.0756811	0.0568636
	22.56	0.0756811	0.0568636
	22.56	0.0756811	0.0568636
	22.62	0.074672	0.0567132
	22.56	0.0726539	0.0568636
	22.62	0.073663	0.0567132
	22.62	0.0756811	0.0567132
	22.69	0.073663	0.0565378
	22.69	0.0766902	0.0565378
	22.69	0.073663	0.0565378
	22.76	0.073663	0.0563623
	22.69	0.073663	0.0565378
	22.76	0.074672	0.0563623
	22.83	0.0716448	0.0561868
	22.83	0.0706357	0.0561868
	22.83	0.073663	0.0561868
	22.91	0.0726539	0.0559863
	22.91	0.0706357	0.0559863
	22.91	0.0726539	0.0559863
	22.98	0.073663	0.0558108
	22.91	0.0696266	0.0559863
	22.98	0.0706357	0.0558108
	22.98	0.0696266	0.0558108
	23.05	0.0706357	0.0556353
	22.98	0.0676085	0.0558108
	23.05	0.0696266	0.0556353
	23.05	0.0696266	0.0556353
	23.12	0.0665994	0.0554599
	23.12	0.0696266	0.0554599
	23.12	0.0696266	0.0554599
	23.12	0.0665994	0.0554599
	23.12	0.0706357	0.0554599
	23.2	0.0696266	0.0552593
	23.27	0.0676085	0.0550838
	23.2	0.0655903	0.0552593
	23.27	0.0676085	0.0550838
	23.33	0.0665994	0.0549334
	23.27	0.0645812	0.0550838
	23.33	0.0676085	0.0549334
	23.33	0.0696266	0.0549334
	23.4	0.0706357	0.054758
	23.4	0.0665994	0.054758
	23.4	0.0655903	0.054758
	23.46	0.0625631	0.0546076
	23.46	0.0655903	0.0546076
	23.46	0.0625631	0.0546076
	23.54	0.0665994	0.054407
	23.54	0.0655903	0.054407
	23.61	0.0655903	0.0542315
	23.54	0.0635721	0.054407
	23.61	0.0625631	0.0542315
	23.61	0.0665994	0.0542315
	23.61	0.0625631	0.0542315
	23.61	0.0605449	0.0542315
	23.67	0.061554	0.0540811
	23.74	0.0655903	0.0539057
	23.74	0.0635721	0.0539057
	23.75	0.0625631	0.0538806
	23.75	0.0635721	0.0538806
	23.82	0.0645812	0.0537051
	23.82	0.0625631	0.0537051
	23.82	0.0605449	0.0537051
	23.89	0.0625631	0.0535297
	23.82	0.0625631	0.0537051
	23.89	0.0585267	0.0535297
	23.89	0.0585267	0.0535297
	23.95	0.061554	0.0533792
	23.95	0.0595358	0.0533792
	23.95	0.0625631	0.0533792
	24.02	0.0595358	0.0532038
	24.02	0.0575177	0.0532038
	24.02	0.0585267	0.0532038
	24.02	0.0585267	0.0532038
	24.09	0.0575177	0.0530283
	24.09	0.0575177	0.0530283
	24.09	0.0565086	0.0530283
	24.16	0.0565086	0.0528528
	24.16	0.0565086	0.0528528
	24.16	0.0575177	0.0528528
	24.22	0.0575177	0.0527024
	24.22	0.0554995	0.0527024
	24.29	0.0595358	0.052527
	24.22	0.0565086	0.0527024
	24.35	0.0565086	0.0523766
	24.29	0.0554995	0.052527
	24.36	0.0544904	0.0523515
	24.36	0.0524723	0.0523515
	24.36	0.0554995	0.0523515
	24.42	0.0565086	0.0522011
	24.49	0.0544904	0.0520256
	24.42	0.0544904	0.0522011
	24.49	0.0544904	0.0520256
	24.49	0.0554995	0.0520256
	24.49	0.0544904	0.0520256
	24.56	0.0544904	0.0518501
	24.56	0.0544904	0.0518501
	24.56	0.0534813	0.0518501
	24.56	0.0565086	0.0518501
	24.69	0.0514632	0.0515243
	24.63	0.0524723	0.0516747
	24.69	0.0524723	0.0515243
	24.69	0.0534813	0.0515243
	24.7	0.0514632	0.0514992
	24.7	0.0534813	0.0514992
	24.76	0.0504541	0.0513488
	24.76	0.0534813	0.0513488
	24.83	0.0524723	0.0511733
	24.76	0.0514632	0.0513488
	24.89	0.0514632	0.0510229
	24.83	0.0504541	0.0511733
	24.83	0.0524723	0.0511733
	24.9	0.0484359	0.0509979
	24.9	0.0464178	0.0509979
	24.95	0.049445	0.0508725
	24.95	0.0474268	0.0508725
	24.96	0.0514632	0.0508475
	24.96	0.0514632	0.0508475
	25.02	0.0514632	0.0506971
	25.09	0.0474268	0.0505216
	25.02	0.049445	0.0506971
	25.09	0.0464178	0.0505216
	25.09	0.049445	0.0505216
	25.09	0.0464178	0.0505216
	25.15	0.0464178	0.0503712
	25.21	0.0484359	0.0502208
	25.15	0.0504541	0.0503712
	25.22	0.0484359	0.0501958
	25.22	0.0474268	0.0501958
	25.28	0.049445	0.0500454
	25.28	0.0474268	0.0500454
	25.29	0.0474268	0.0500203
	25.29	0.0443996	0.0500203
	25.35	0.0474268	0.0498699
	25.29	0.0484359	0.0500203
	25.42	0.0464178	0.0496944
	25.42	0.0464178	0.0496944
	25.42	0.0474268	0.0496944
	25.42	0.0464178	0.0496944
	25.42	0.0454087	0.0496944
	25.54	0.0484359	0.0493937
	25.48	0.0443996	0.0495441
	25.54	0.0433905	0.0493937
	25.55	0.0423814	0.0493686
	25.55	0.0433905	0.0493686
	25.62	0.0443996	0.0491932
	25.62	0.0464178	0.0491932
	25.62	0.0443996	0.0491932
	25.68	0.0433905	0.0490428
	25.68	0.0423814	0.0490428
	25.73	0.0403633	0.0489174
	25.73	0.0413724	0.0489174
	25.73	0.0403633	0.0489174
	25.8	0.0413724	0.048742
	25.8	0.0433905	0.048742
	25.8	0.0413724	0.048742
	25.86	0.0413724	0.0485916
	25.8	0.0413724	0.048742
	25.87	0.0393542	0.0485666
	25.93	0.0413724	0.0484162
	25.93	0.0383451	0.0484162
	25.93	0.0423814	0.0484162
	26	0.0403633	0.0482407
	25.93	0.0393542	0.0484162
	26.06	0.037336	0.0480904
	26	0.0383451	0.0482407
	26.06	0.037336	0.0480904
	26	0.0383451	0.0482407
	26.06	0.0353179	0.0480904
	26.12	0.0393542	0.04794
	26.12	0.0413724	0.04794
	26.12	0.0393542	0.04794
	26.19	0.0353179	0.0477646
	26.19	0.0383451	0.0477646
	26.19	0.0393542	0.0477646
	26.19	0.0393542	0.0477646
	26.26	0.0393542	0.0475891
	26.26	0.0383451	0.0475891
	26.26	0.0393542	0.0475891
	26.32	0.0353179	0.0474388
	26.32	0.0423814	0.0474388
	26.38	0.0363269	0.0472884
	26.38	0.0363269	0.0472884
	26.44	0.0353179	0.0471381
	26.44	0.0343088	0.0471381
	26.44	0.0383451	0.0471381
	26.5	0.0363269	0.0469877
	26.5	0.0353179	0.0469877
	26.5	0.0353179	0.0469877
	26.5	0.0363269	0.0469877
	26.63	0.0363269	0.046662
	26.57	0.0332997	0.0468123
	26.63	0.0312815	0.046662
	26.57	0.0322906	0.0468123
	26.69	0.0312815	0.0465116
	26.63	0.0332997	0.046662
	26.69	0.037336	0.0465116
	26.69	0.0302725	0.0465116
	26.69	0.0343088	0.0465116
	26.75	0.0353179	0.0463613
	26.75	0.0302725	0.0463613
	26.81	0.0332997	0.046211
	26.81	0.0353179	0.046211
	26.81	0.0332997	0.046211
	26.87	0.0363269	0.0460606
	26.88	0.0343088	0.0460356
	26.88	0.0332997	0.0460356
	26.94	0.0322906	0.0458853
	26.94	0.0332997	0.0458853
	27.01	0.0302725	0.0457099
	27.01	0.0302725	0.0457099
	27.01	0.0332997	0.0457099
	27.01	0.0312815	0.0457099
	27.07	0.0312815	0.0455596
	27.07	0.0282543	0.0455596
	27.13	0.0332997	0.0454093
	27.07	0.0302725	0.0455596
	27.19	0.0312815	0.0452591
	27.19	0.0302725	0.0452591
	27.13	0.0282543	0.0454093
	27.19	0.0292634	0.0452591
	27.26	0.0262361	0.0450837
	27.26	0.0302725	0.0450837
	27.26	0.0332997	0.0450837
	27.31	0.0272452	0.0449585
	27.31	0.0262361	0.0449585
	27.31	0.0262361	0.0449585
	27.37	0.0312815	0.0448083
	27.37	0.0302725	0.0448083
	27.37	0.0302725	0.0448083
	27.43	0.0302725	0.044658
	27.43	0.0312815	0.044658
	27.49	0.025227	0.0445078
	27.49	0.025227	0.0445078
	27.49	0.025227	0.0445078
	27.49	0.0272452	0.0445078
	27.56	0.0312815	0.0443325
	27.56	0.0282543	0.0443325
	27.62	0.0272452	0.0441823
	27.62	0.0262361	0.0441823
	27.62	0.025227	0.0441823
	27.68	0.0272452	0.0440321
	27.62	0.0282543	0.0441823
	27.68	0.0272452	0.0440321
	27.74	0.0282543	0.043882
	27.74	0.0232089	0.043882
	27.74	0.0232089	0.043882
	27.74	0.0272452	0.043882
	27.8	0.0232089	0.0437318
	27.81	0.025227	0.0437068
	27.86	0.0282543	0.0435816
	27.86	0.0232089	0.0435816
	27.87	0.025227	0.0435566
	27.92	0.024218	0.0434315
	27.92	0.0272452	0.0434315
	27.92	0.0262361	0.0434315
	27.98	0.024218	0.0432814
	27.98	0.0232089	0.0432814
	28.04	0.0221998	0.0431313
	28.04	0.0232089	0.0431313
	28.04	0.025227	0.0431313
	28.09	0.025227	0.0430063
	28.09	0.0232089	0.0430063
	28.1	0.0221998	0.0429812
	28.16	0.0262361	0.0428312
	28.16	0.0201816	0.0428312
	28.16	0.024218	0.0428312
	28.22	0.025227	0.0426812
	28.22	0.0221998	0.0426812
	28.28	0.0262361	0.0425312
	28.28	0.024218	0.0425312
	28.28	0.0221998	0.0425312
	28.34	0.024218	0.0423812
	28.28	0.0232089	0.0425312
	28.39	0.0211907	0.0422562
	28.34	0.0232089	0.0423812
	28.39	0.0191726	0.0422562
	28.46	0.0211907	0.0420813
	28.39	0.024218	0.0422562
	28.46	0.0211907	0.0420813
	28.52	0.0211907	0.0419314
	28.46	0.0201816	0.0420813
	28.52	0.0232089	0.0419314
	28.58	0.0181635	0.0417816
	28.58	0.0211907	0.0417816
	28.58	0.0191726	0.0417816
	28.64	0.0221998	0.0416318
	28.64	0.0181635	0.0416318
	28.64	0.0211907	0.0416318
	28.69	0.0201816	0.041507
	28.69	0.0201816	0.041507
	28.75	0.0211907	0.0413572
	28.75	0.0171544	0.0413572
	28.76	0.0171544	0.0413323
	28.76	0.0201816	0.0413323
	28.82	0.0181635	0.0411826
	28.82	0.0151362	0.0411826
	28.82	0.0171544	0.0411826
	28.86	0.0191726	0.0410828
	28.86	0.0191726	0.0410828
	28.92	0.0181635	0.0409332
	28.92	0.0191726	0.0409332
	28.98	0.0151362	0.0407836
	28.92	0.0181635	0.0409332
	28.98	0.0201816	0.0407836
	29.04	0.0141271	0.040634
	29.04	0.0151362	0.040634
	29.05	0.0171544	0.0406091
	29.1	0.0141271	0.0404846
	29.1	0.0201816	0.0404846
	29.16	0.0131181	0.0403352
	29.1	0.0191726	0.0404846
	29.22	0.0191726	0.0401858
	29.22	0.0141271	0.0401858
	29.22	0.0181635	0.0401858
	29.22	0.0171544	0.0401858
	29.22	0.0171544	0.0401858
	29.27	0.0131181	0.0400614
	29.33	0.0131181	0.0399121
	29.33	0.0151362	0.0399121
	29.33	0.0131181	0.0399121
	29.34	0.012109	0.0398873
	29.4	0.0141271	0.0397381
	29.4	0.0151362	0.0397381
	29.45	0.0141271	0.0396139
	29.4	0.0141271	0.0397381
	29.45	0.0151362	0.0396139
	29.51	0.0141271	0.0394649
	29.51	0.0151362	0.0394649
	29.51	0.0141271	0.0394649
	29.57	0.0141271	0.0393159
	29.57	0.0131181	0.0393159
	29.57	0.0151362	0.0393159
	29.61	0.0100908	0.0392167
	29.62	0.0151362	0.0391919
	29.68	0.0110999	0.0390431
	29.68	0.0141271	0.0390431
	29.74	0.012109	0.0388944
	29.68	0.00908174	0.0390431
	29.74	0.012109	0.0388944
	29.79	0.0100908	0.0387706
	29.79	0.012109	0.0387706
	29.79	0.0100908	0.0387706
	29.85	0.012109	0.0386221
	29.85	0.00908174	0.0386221
	29.85	0.0171544	0.0386221
	29.9	0.012109	0.0384984
	29.9	0.0100908	0.0384984
	29.96	0.012109	0.0383501
	29.96	0.0131181	0.0383501
	30.02	0.00908174	0.0382019
	29.96	0.00908174	0.0383501
	30.02	0.012109	0.0382019
	30.02	0.012109	0.0382019
	30.08	0.0110999	0.0380539
	30.08	0.0131181	0.0380539
	30.08	0.00807265	0.0380539
	30.13	0.0100908	0.0379306
	30.13	0.0100908	0.0379306
	30.19	0.0131181	0.0377828
	30.19	0.0100908	0.0377828
	30.25	0.0110999	0.0376352
	30.25	0.012109	0.0376352
	30.25	0.0100908	0.0376352
	30.25	0.00807265	0.0376352
	30.31	0.0131181	0.0374877
	30.36	0.00807265	0.0373649
	30.31	0.00908174	0.0374877
	30.36	0.0110999	0.0373649
	30.41	0.00908174	0.0372422
	30.41	0.0100908	0.0372422
	30.41	0.0100908	0.0372422
	30.47	0.012109	0.0370952
	30.47	0.00706357	0.0370952
	30.52	0.00807265	0.0369728
	30.52	0.00908174	0.0369728
	30.52	0.00908174	0.0369728
	30.52	0.0100908	0.0369728
	30.52	0.00908174	0.0369728
	30.58	0.00908174	0.036826
	30.58	0.0110999	0.036826
	30.63	0.00807265	0.0367039
	30.69	0.0100908	0.0365576
	30.69	0.012109	0.0365576
	30.69	0.00807265	0.0365576
	30.74	0.00605449	0.0364358
	30.74	0.00908174	0.0364358
	30.8	0.012109	0.0362899
	30.8	0.00706357	0.0362899
	30.8	0.00908174	0.0362899
	30.86	0.00908174	0.0361442
	30.86	0.0100908	0.0361442
	30.86	0.00605449	0.0361442
	30.92	0.00605449	0.0359988
	30.92	0.00908174	0.0359988
	30.97	0.00706357	0.0358778
	30.92	0.00908174	0.0359988
	30.97	0.00605449	0.0358778
	30.97	0.00403633	0.0358778
	31.02	0.00605449	0.035757
	31.08	0.00605449	0.0356123
	31.02	0.00504541	0.035757
	31.08	0.00908174	0.0356123
	31.09	0.00504541	0.0355882
	31.14	0.00706357	0.0354679
	31.18	0.00706357	0.0353718
	31.18	0.00706357	0.0353718
	31.14	0.00706357	0.0354679
	31.18	0.00706357	0.0353718
	31.24	0.00504541	0.0352279
	31.24	0.00403633	0.0352279
	31.24	0.00706357	0.0352279
	31.29	0.00504541	0.0351083
	31.35	0.00504541	0.0349651
	31.29	0.00504541	0.0351083
	31.35	0.00403633	0.0349651
	31.4	0.00403633	0.034846
	31.41	0.00403633	0.0348222
	31.41	0.00605449	0.0348222
	31.46	0.00605449	0.0347034
	31.46	0.00302725	0.0347034
	31.52	0.00706357	0.0345613
	31.52	0.00605449	0.0345613
	31.52	0.00908174	0.0345613
	31.57	0.00605449	0.0344431
	31.57	0.00706357	0.0344431
	31.62	0.00504541	0.0343253
	31.57	0.00302725	0.0344431
	31.62	0.00403633	0.0343253
	31.68	0.00403633	0.0341843
	31.68	0.00201816	0.0341843
	31.68	0.00403633	0.0341843
	31.73	0.00403633	0.0340672
	31.73	0.00706357	0.0340672
	31.79	0.00706357	0.0339271
	31.79	0.00605449	0.0339271
	31.79	0.00403633	0.0339271
	31.84	0.00403633	0.0338107
	31.84	0.00403633	0.0338107
	31.9	0.00100908	0.0336716
	31.9	0.00504541	0.0336716
	31.94	0.00403633	0.0335791
	31.9	0.00302725	0.0336716
	31.94	0.00605449	0.0335791
	31.99	0.00403633	0.0334639
	32.05	0.00605449	0.0333262
	32.05	0.00504541	0.0333262
	32.05	0.00403633	0.0333262
	32.05	0.00201816	0.0333262
	32.1	0.00403633	0.0332119
	32.11	0.00403633	0.0331891
	32.16	0.00201816	0.0330753
	32.11	0.00504541	0.0331891
	32.21	0.00302725	0.0329621
	32.16	0.00201816	0.0330753
	32.16	0.00403633	0.0330753
	32.26	0.00302725	0.0328493
	32.26	0.00605449	0.0328493
	32.26	0.00504541	0.0328493
	32.32	0.00605449	0.0327146
	32.32	0.00403633	0.0327146
	32.32	0.00403633	0.0327146
	32.32	0.00403633	0.0327146
	32.37	0.00302725	0.0326029
	32.42	0.00100908	0.0324918
	32.43	0.00403633	0.0324696
	32.48	0.00605449	0.0323592
	32.43	0.00403633	0.0324696
	32.48	0.00605449	0.0323592
	32.53	0.00504541	0.0322493
	32.59	0.00302725	0.0321183
	32.53	0.00302725	0.0322493
	32.59	0.00403633	0.0321183
	32.59	0.00504541	0.0321183
	32.59	0.00706357	0.0321183
	32.59	0.00605449	0.0321183
	32.59	0.00403633	0.0321183
	32.69	0.00605449	0.0319019
	32.69	0.00100908	0.0319019
	32.73	0.00403633	0.0318161
	32.79	0.00201816	0.0316883
	32.79	0.00100908	0.0316883
	32.79	0.00403633	0.0316883
	32.79	0.00201816	0.0316883
	32.84	0.00504541	0.0315826
	32.89	0.00302725	0.0314776
	32.89	0.00403633	0.0314776
	32.89	0.00403633	0.0314776
	32.94	0.00504541	0.0313734
	32.94	0.00302725	0.0313734
	33	0.00201816	0.0312494
	32.94	0.00504541	0.0313734
	33	0.00302725	0.0312494
	33.05	0.00706357	0.031147
	33.06	0.00605449	0.0311267
	33.06	0.00605449	0.0311267
	33.11	0.00403633	0.0310253
	33.11	0.00403633	0.0310253
	33.16	0	0.0309249
	33.16	0.00302725	0.0309249
	33.21	0.00504541	0.0308254
	33.21	0.00403633	0.0308254
	33.21	0.00403633	0.0308254
	33.26	0.00100908	0.0307269
	33.26	0.00302725	0.0307269
	33.31	0.00403633	0.0306294
	33.31	0.00504541	0.0306294
	33.31	0.00302725	0.0306294
	33.36	0.00403633	0.0305329
	33.36	0.00403633	0.0305329
	33.36	0.00706357	0.0305329
	33.42	0.00100908	0.0304185
	33.42	0.00605449	0.0304185
	33.42	0.00504541	0.0304185
	33.42	0	0.0304185
	33.47	0.00201816	0.0303244
	33.47	0.00504541	0.0303244
	33.51	0.00504541	0.03025
	33.56	0.00201816	0.030158
	33.56	0.00403633	0.030158
	33.61	0.00201816	0.0300672
	33.61	0.00504541	0.0300672
	33.66	0.00302725	0.0299777
	33.72	0.00403633	0.029872
	33.66	0.00100908	0.0299777
	33.72	0.00302725	0.029872
	33.72	0.00605449	0.029872
	33.72	0.00504541	0.029872
	33.72	0.00504541	0.029872
	33.82	0.00605449	0.0297002
	33.82	0.00706357	0.0297002
	33.82	0.00605449	0.0297002
	33.87	0.00302725	0.0296165
	33.92	0.00100908	0.0295342
	33.92	0.00201816	0.0295342
	33.92	0.00302725	0.0295342
	33.97	0.00504541	0.0294535
	33.97	0.00201816	0.0294535
	34.02	0.00504541	0.0293744
	34.02	0.00706357	0.0293744
	34.03	0.00706357	0.0293588
	34.08	0.00302725	0.0292816
	34.08	0.00807265	0.0292816
	34.08	0.00706357	0.0292816
	34.13	0.00504541	0.0292062
	34.13	0.00302725	0.0292062
	34.18	0.00908174	0.0291325
	34.18	0.00403633	0.0291325
	34.18	0.00504541	0.0291325
	34.23	0.00504541	0.0290606
	34.27	0.00807265	0.0290045
	34.27	0.00706357	0.0290045
	34.27	0.00807265	0.0290045
	34.32	0.00807265	0.028936
	34.32	0.00605449	0.028936
	34.33	0.00807265	0.0289226
	34.38	0.00706357	0.0288565
	34.38	0.0100908	0.0288565
	34.43	0.00706357	0.0287924
	34.43	0.00504541	0.0287924
	34.43	0.00908174	0.0287924
	34.48	0.00605449	0.0287305
	34.52	0.00807265	0.0286826
	34.52	0.00807265	0.0286826
	34.57	0.00908174	0.0286246
	34.52	0.00807265	0.0286826
	34.57	0.00504541	0.0286246
	34.62	0.00807265	0.028569
	34.63	0.00605449	0.0285582
	34.63	0.00706357	0.0285582
	34.63	0.00605449	0.0285582
	34.68	0.00807265	0.0285054
	34.68	0.00706357	0.0285054
	34.73	0.00908174	0.0284551
	34.78	0.00807265	0.0284073
	34.78	0.0100908	0.0284073
	34.83	0.0100908	0.0283622
	34.83	0.00706357	0.0283622
	34.83	0.00908174	0.0283622
	34.83	0.00908174	0.0283622
	34.88	0.0100908	0.0283197
	34.88	0.00807265	0.0283197
	34.92	0.00908174	0.0282878
	34.93	0.0100908	0.02828
	34.98	0.00807265	0.0282432
	34.98	0.00908174	0.0282432
	35.03	0.00908174	0.0282094
	35.07	0.0100908	0.0281844
	35.03	0.00706357	0.0282094
	35.07	0.0110999	0.0281844
	35.07	0.012109	0.0281844
	35.12	0.00908174	0.0281561
	35.17	0.012109	0.028131
	35.17	0.0110999	0.028131
	35.21	0.0100908	0.0281132
	35.21	0.012109	0.0281132
	35.26	0.0131181	0.0280941
	35.26	0.0100908	0.0280941
	35.27	0.012109	0.0280906
	35.32	0.0131181	0.0280757
	35.32	0.0100908	0.0280757
	35.27	0.0110999	0.0280906
	35.32	0.012109	0.0280757
	35.37	0.012109	0.0280643
	35.41	0.0161453	0.0280578
	35.46	0.0131181	0.0280532
	35.41	0.012109	0.0280578
	35.46	0.0100908	0.0280532
	35.46	0.0151362	0.0280532
	35.51	0.0131181	0.0280524
	35.56	0.012109	0.0280557
	35.57	0.012109	0.0280568
	35.61	0.0141271	0.028063
	35.57	0.012109	0.0280568
	35.61	0.012109	0.028063
	35.66	0.0151362	0.0280746
	35.66	0.012109	0.0280746
	35.66	0.0161453	0.0280746
	35.71	0.0161453	0.0280906
	35.71	0.0151362	0.0280906
	35.76	0.0161453	0.028111
	35.76	0.0151362	0.028111
	35.8	0.0171544	0.0281306
	35.8	0.0131181	0.0281306
	35.84	0.0171544	0.0281533
	35.84	0.0181635	0.0281533
	35.84	0.0171544	0.0281533
	35.9	0.0161453	0.0281931
	35.9	0.0141271	0.0281931
	35.95	0.0171544	0.0282317
	35.95	0.0161453	0.0282317
	35.99	0.0161453	0.0282663
	35.99	0.0181635	0.0282663
	35.99	0.0181635	0.0282663
	36.04	0.0191726	0.0283142
	36.04	0.0151362	0.0283142
	36.09	0.0171544	0.0283675
	36.09	0.0161453	0.0283675
	36.09	0.0181635	0.0283675
	36.14	0.0181635	0.0284263
	36.19	0.0181635	0.0284908
	36.14	0.0181635	0.0284263
	36.19	0.0191726	0.0284908
	36.24	0.0191726	0.0285611
	36.24	0.0191726	0.0285611
	36.28	0.0191726	0.0286217
	36.33	0.0201816	0.0287029
	36.28	0.0221998	0.0286217
	36.33	0.0191726	0.0287029
	36.38	0.0221998	0.0287904
	36.42	0.0232089	0.028865
	36.38	0.0211907	0.0287904
	36.42	0.0232089	0.028865
	36.43	0.0232089	0.0288843
	36.48	0.0181635	0.0289849
	36.48	0.025227	0.0289849
	36.52	0.0211907	0.0290702
	36.52	0.0282543	0.0290702
	36.52	0.0232089	0.0290702
	36.57	0.0221998	0.0291831
	36.61	0.0221998	0.0292786
	36.61	0.0232089	0.0292786
	36.66	0.0232089	0.0294044
	36.57	0.024218	0.0291831
	36.66	0.0262361	0.0294044
	36.7	0.0262361	0.0295105
	36.76	0.0232089	0.0296788
	36.75	0.025227	0.0296499
	36.76	0.0232089	0.0296788
	36.8	0.0272452	0.0297972
	36.8	0.0262361	0.0297972
	36.8	0.0272452	0.0297972
	36.8	0.0282543	0.0297972
	36.85	0.0282543	0.0299525
	36.89	0.025227	0.0300827
	36.89	0.0262361	0.0300827
	36.94	0.0272452	0.0302529
	36.99	0.0232089	0.0304318
	36.99	0.0292634	0.0304318
	36.99	0.0262361	0.0304318
	36.99	0.0302725	0.0304318
	37.04	0.0292634	0.0306195
	37.04	0.0302725	0.0306195
	37.09	0.0343088	0.0308163
	37.09	0.0312815	0.0308163
	37.13	0.0302725	0.0309804
	37.18	0.0282543	0.031194
	37.18	0.0312815	0.031194
	37.22	0.0343088	0.0313719
	37.22	0.0343088	0.0313719
	37.22	0.0332997	0.0313719
	37.22	0.0332997	0.0313719
	37.27	0.0363269	0.0316033
	37.27	0.0312815	0.0316033
	37.32	0.0343088	0.0318447
	37.32	0.0363269	0.0318447
	37.33	0.037336	0.0318943
	37.41	0.0343088	0.0323058
	37.36	0.0343088	0.0320454
	37.41	0.0343088	0.0323058
	37.45	0.0393542	0.0325219
	37.45	0.0413724	0.0325219
	37.5	0.0353179	0.0328021
	37.5	0.0363269	0.0328021
	37.54	0.037336	0.0330344
	37.59	0.037336	0.0333352
	37.54	0.0393542	0.0330344
	37.54	0.037336	0.0330344
	37.59	0.037336	0.0333352
	37.64	0.037336	0.0336478
	37.64	0.0393542	0.0336478
	37.69	0.0393542	0.0339726
	37.69	0.0423814	0.0339726
	37.73	0.0443996	0.0342414
	37.73	0.0423814	0.0342414
	37.73	0.0423814	0.0342414
	37.78	0.0403633	0.0345888
	37.82	0.0454087	0.034876
	37.87	0.0443996	0.035247
	37.87	0.0423814	0.035247
	37.87	0.0433905	0.035247
	37.92	0.0443996	0.0356315
	37.92	0.0464178	0.0356315
	37.96	0.0454087	0.035949
	37.96	0.0443996	0.035949
	37.96	0.0423814	0.035949
	37.96	0.0454087	0.035949
	38.01	0.0454087	0.0363586
	38.01	0.0474268	0.0363586
	38.06	0.0504541	0.0367827
	38.1	0.0504541	0.0371325
	38.1	0.0454087	0.0371325
	38.14	0.0514632	0.037492
	38.19	0.0524723	0.0379552
	38.14	0.0524723	0.037492
	38.19	0.049445	0.0379552
	38.23	0.049445	0.0383369
	38.23	0.0524723	0.0383369
	38.23	0.0514632	0.0383369
	38.23	0.0534813	0.0383369
	38.28	0.0504541	0.0388285
	38.32	0.0524723	0.0392334
	38.36	0.0514632	0.039649
	38.36	0.0565086	0.039649
	38.36	0.0504541	0.039649
	38.41	0.0544904	0.0401837
	38.41	0.0565086	0.0401837
	38.41	0.0554995	0.0401837
	38.46	0.0565086	0.0407357
	38.46	0.0575177	0.0407357
	38.51	0.0585267	0.0413052
	38.55	0.0575177	0.0417738
	38.6	0.0575177	0.0423761
	38.55	0.0595358	0.0417738
	38.6	0.0595358	0.0423761
	38.64	0.0635721	0.0428714
	38.64	0.061554	0.0428714
	38.68	0.0595358	0.0433789
	38.73	0.0605449	0.0440308
	38.68	0.0585267	0.0433789
	38.73	0.0595358	0.0440308
	38.73	0.0645812	0.0440308
	38.74	0.0665994	0.0441635
	38.83	0.0635721	0.0453943
	38.83	0.0645812	0.0453943
	38.83	0.061554	0.0453943
	38.83	0.0645812	0.0453943
	38.87	0.0645812	0.0459626
	38.9	0.0665994	0.0463976
	38.95	0.0665994	0.0471398
	38.9	0.0655903	0.0463976
	38.95	0.0686176	0.0471398
	38.99	0.0696266	0.047749
	39.04	0.0686176	0.0485305
	38.99	0.0706357	0.047749
	39.04	0.0716448	0.0485305
	39.04	0.0716448	0.0485305
	39.09	0.0696266	0.0493345
	39.13	0.0696266	0.0499942
	39.13	0.073663	0.0499942
	39.13	0.0706357	0.0499942
	39.18	0.0726539	0.0508398
	39.18	0.0766902	0.0508398
	39.22	0.074672	0.0515334
	39.22	0.074672	0.0515334
	39.26	0.0756811	0.0522425
	39.31	0.0766902	0.0531509
	39.31	0.0756811	0.0531509
	39.31	0.074672	0.0531509
	39.35	0.0766902	0.0538957
	39.35	0.0787084	0.0538957
	39.4	0.0776993	0.0548496
	39.4	0.0827447	0.0548496
	39.45	0.0807265	0.0558294
	39.45	0.0837538	0.0558294
	39.49	0.0847629	0.0566322
	39.49	0.0817356	0.0566322
	39.53	0.0827447	0.0574522
	39.53	0.0847629	0.0574522
	39.53	0.0817356	0.0574522
	39.58	0.0827447	0.0585017
	39.58	0.0827447	0.0585017
	39.62	0.0847629	0.0593613
	39.67	0.0837538	0.0604611
	39.67	0.086781	0.0604611
	39.67	0.0898083	0.0604611
	39.7	0.0877901	0.0611348
	39.74	0.0898083	0.0620492
	39.74	0.0877901	0.0620492
	39.79	0.0898083	0.0632187
	39.79	0.0887992	0.0632187
	39.83	0.0908174	0.0641759
	39.84	0.0958628	0.0644182
	39.88	0.0928355	0.0653998
	39.88	0.0938446	0.0653998
	39.88	0.0908174	0.0653998
	39.92	0.0948537	0.0664011
	39.97	0.0948537	0.0676809
	39.97	0.0978809	0.0676809
	39.97	0.09889	0.0676809
	40.01	0.09889	0.0687278
	40.05	0.0998991	0.0697953
	40.05	0.0998991	0.0697953
	40.09	0.100908	0.0708839
	40.09	0.100908	0.0708839
	40.1	0.101917	0.0711593
	40.15	0.102926	0.0725567
	40.15	0.103935	0.0725567
	40.19	0.105954	0.0736989
	40.19	0.105954	0.0736989
	40.23	0.0998991	0.0748632
	40.23	0.104945	0.0748632
	40.27	0.105954	0.0760497
	40.27	0.106963	0.0760497
	40.32	0.108981	0.0775646
	40.32	0.106963	0.0775646
	40.36	0.108981	0.0788024
	40.36	0.112008	0.0788024
	40.4	0.113017	0.0800634
	40.4	0.108981	0.0800634
	40.45	0.112008	0.0816727
	40.45	0.112008	0.0816727
	40.49	0.112008	0.082987
	40.49	0.114026	0.082987
	40.53	0.117053	0.0843255
	40.53	0.117053	0.0843255
	40.57	0.116044	0.0856885
	40.57	0.12109	0.0856885
	40.61	0.119072	0.0870763
	40.61	0.120081	0.0870763
	40.66	0.119072	0.0888464
	40.66	0.120081	0.0888464
	40.7	0.117053	0.090291
	40.7	0.123108	0.090291
	40.74	0.126135	0.0917614
	40.74	0.123108	0.0917614
	40.79	0.124117	0.0936361
	40.83	0.127144	0.0951656
	40.83	0.126135	0.0951656
	40.83	0.128153	0.0951656
	40.87	0.125126	0.0967217
	40.87	0.126135	0.0967217
	40.87	0.131181	0.0967217
	40.92	0.135217	0.0987049
	40.96	0.131181	0.100322
	40.96	0.130172	0.100322
	41	0.134208	0.101967
	41	0.133199	0.101967
	41.04	0.140262	0.10364
	41.04	0.135217	0.10364
	41.08	0.138244	0.105342
	41.08	0.137235	0.105342
	41.13	0.138244	0.107508
	41.13	0.140262	0.107508
	41.18	0.140262	0.10972
	41.18	0.147326	0.10972
	41.22	0.142281	0.111523
	41.18	0.144299	0.10972
	41.22	0.149344	0.111523
	41.25	0.145308	0.112894
	41.29	0.145308	0.114748
	41.33	0.144299	0.116633
	41.33	0.149344	0.116633
	41.38	0.151362	0.119031
	41.38	0.151362	0.119031
	41.38	0.150353	0.119031
	41.42	0.151362	0.120984
	41.42	0.152371	0.120984
	41.43	0.155399	0.121477
	41.47	0.15439	0.123468
	41.51	0.155399	0.125491
	41.51	0.156408	0.125491
	41.55	0.159435	0.127546
	41.59	0.159435	0.129632
	41.59	0.159435	0.129632
	41.59	0.161453	0.129632
	41.63	0.163471	0.131751
	41.63	0.161453	0.131751
	41.67	0.165489	0.133901
	41.72	0.163471	0.136636
	41.72	0.168517	0.136636
	41.77	0.163471	0.139421
	41.72	0.166498	0.136636
	41.77	0.167508	0.139421
	41.81	0.170535	0.141687
	41.81	0.172553	0.141687
	41.85	0.171544	0.143986
	41.85	0.171544	0.143986
	41.89	0.176589	0.146319
	41.89	0.179617	0.146319
	41.93	0.17558	0.148685
	41.97	0.17558	0.151086
	41.97	0.180626	0.151086
	41.97	0.180626	0.151086
	42	0.181635	0.152909
	42.04	0.181635	0.15537
	42.09	0.18668	0.158494
	42.09	0.18668	0.158494
	42.09	0.18668	0.158494
	42.13	0.188698	0.161033
	42.13	0.191726	0.161033
	42.17	0.191726	0.163607
	42.17	0.193744	0.163607
	42.17	0.194753	0.163607
	42.22	0.196771	0.166874
	42.22	0.19778	0.166874
	42.26	0.196771	0.169528
	42.3	0.194753	0.172217
	42.3	0.195762	0.172217
	42.34	0.199798	0.174942
	42.34	0.201816	0.174942
	42.34	0.204844	0.174942
	42.38	0.203835	0.177702
	42.43	0.205853	0.181204
	42.43	0.209889	0.181204
	42.43	0.210898	0.181204
	42.51	0.20888	0.186925
	42.47	0.209889	0.184046
	42.51	0.213925	0.186925
	42.55	0.217962	0.189839
	42.55	0.216953	0.189839
	42.59	0.217962	0.192791
	42.63	0.218971	0.195779
	42.63	0.218971	0.195779
	42.67	0.221998	0.198804
	42.67	0.220989	0.198804
	42.71	0.228052	0.201865
	42.71	0.224016	0.201865
	42.72	0.225025	0.202636
	42.76	0.224016	0.205744
	42.79	0.229062	0.208098
	42.79	0.228052	0.208098
	42.83	0.23108	0.21127
	42.87	0.233098	0.214479
	42.87	0.237134	0.214479
	42.91	0.236125	0.217725
	42.91	0.235116	0.217725
	42.95	0.243189	0.221008
	42.95	0.241171	0.221008
	42.95	0.243189	0.221008
	42.99	0.244198	0.224328
	43.04	0.245207	0.22853
	43.04	0.249243	0.22853
	43.08	0.250252	0.231933
	43.08	0.248234	0.231933
	43.08	0.25227	0.231933
	43.12	0.251261	0.235373
	43.16	0.251261	0.238849
	43.16	0.255298	0.238849
	43.2	0.260343	0.242363
	43.2	0.255298	0.242363
	43.24	0.264379	0.245912
	43.24	0.259334	0.245912
	43.28	0.262361	0.249499
	43.28	0.26337	0.249499
	43.32	0.266398	0.253122
	43.32	0.268416	0.253122
	43.32	0.269425	0.253122
	43.41	0.268416	0.261405
	43.41	0.273461	0.261405
	43.41	0.269425	0.261405
	43.45	0.275479	0.265145
	43.49	0.27447	0.268921
	43.49	0.277497	0.268921
	43.49	0.279516	0.268921
	43.53	0.283552	0.272733
	43.56	0.286579	0.275615
	43.56	0.279516	0.275615
	43.6	0.284561	0.279488
	43.6	0.288597	0.279488
	43.64	0.287588	0.283396
	43.64	0.289606	0.283396
	43.69	0.290616	0.28833
	43.69	0.293643	0.28833
	43.72	0.295661	0.291317
	43.76	0.297679	0.295328
	43.76	0.298688	0.295328
	43.8	0.29667	0.299374
	43.8	0.301715	0.299374
	43.84	0.303734	0.303453
	43.84	0.305752	0.303453
	43.88	0.305752	0.307565
	43.88	0.306761	0.307565
	43.92	0.30777	0.311711
	43.92	0.306761	0.311711
	43.96	0.313824	0.315889
	43.97	0.308779	0.316939
	44.01	0.316852	0.321157
	44.01	0.31887	0.321157
	44.05	0.319879	0.325407
	44.09	0.321897	0.329688
	44.09	0.323915	0.329688
	44.09	0.323915	0.329688
	44.13	0.322906	0.334001
	44.13	0.327952	0.334001
	44.17	0.330979	0.338344
	44.2	0.335015	0.341621
	44.2	0.335015	0.341621
	44.24	0.338042	0.346016
	44.29	0.338042	0.351551
	44.29	0.337033	0.351551
	44.29	0.34107	0.351551
	44.33	0.34107	0.356012
	44.33	0.346115	0.356012
	44.36	0.346115	0.359376
	44.4	0.349142	0.363885
	44.4	0.35116	0.363885
	44.44	0.35116	0.368421
	44.44	0.355197	0.368421
	44.48	0.354188	0.372985
	44.48	0.357215	0.372985
	44.52	0.357215	0.377574
	44.52	0.36226	0.377574
	44.55	0.358224	0.381033
	44.6	0.367306	0.386829
	44.6	0.365288	0.386829
	44.6	0.368315	0.386829
	44.64	0.370333	0.391493
	44.68	0.371342	0.396181
	44.68	0.380424	0.396181
	44.72	0.378406	0.400891
	44.72	0.379415	0.400891
	44.76	0.379415	0.405625
	44.76	0.381433	0.405625
	44.79	0.385469	0.409189
	44.8	0.386478	0.41038
	44.83	0.389506	0.41396
	44.87	0.389506	0.418752
	44.87	0.394551	0.418752
	44.92	0.392533	0.424769
	44.92	0.396569	0.424769
	44.92	0.401615	0.424769
	44.96	0.402624	0.429604
	45	0.403633	0.434458
	45	0.405651	0.434458
	45.03	0.40666	0.438109
	45.07	0.409687	0.442993
	45.07	0.412714	0.442993
	45.1	0.412714	0.446667
	45.1	0.415742	0.446667
	45.14	0.415742	0.451578
	45.14	0.420787	0.451578
	45.18	0.422805	0.456505
	45.18	0.421796	0.456505
	45.23	0.426842	0.462683
	45.23	0.42886	0.462683
	45.26	0.430878	0.4664
	45.3	0.433905	0.471366
	45.3	0.438951	0.471366
	45.34	0.43996	0.476344
	45.34	0.443996	0.476344
	45.38	0.449041	0.481333
	45.38	0.447023	0.481333
	45.42	0.445005	0.486333
	45.45	0.453078	0.490088
	45.45	0.456105	0.490088
	45.5	0.455096	0.496358
	45.5	0.458123	0.496358
	45.5	0.460141	0.496358
	45.54	0.463169	0.501382
	45.54	0.464178	0.501382
	45.58	0.471241	0.506413
	45.62	0.471241	0.51145
	45.62	0.47225	0.51145
	45.65	0.479314	0.515231
	45.65	0.477296	0.515231
	45.69	0.482341	0.520275
	45.69	0.487386	0.520275
	45.73	0.485368	0.525324
	45.77	0.487386	0.530375
	45.77	0.489405	0.530375
	45.77	0.491423	0.530375
	45.81	0.49445	0.535427
	45.85	0.496468	0.54048
	45.85	0.500505	0.54048
	45.88	0.50555	0.54427
	45.92	0.504541	0.549323
	45.92	0.508577	0.549323
	45.95	0.509586	0.553112
	45.95	0.512614	0.553112
	45.99	0.517659	0.558161
	46.03	0.519677	0.563207
	46.03	0.524723	0.563207
	46.07	0.522704	0.568249
	46.07	0.52775	0.568249
	46.11	0.531786	0.573285
	46.11	0.530777	0.573285
	46.15	0.532795	0.578316
	46.15	0.540868	0.578316
	46.19	0.53885	0.583341
	46.19	0.543895	0.583341
	46.23	0.545913	0.588357
	46.23	0.545913	0.588357
	46.26	0.550959	0.592114
	46.26	0.556004	0.592114
	46.3	0.553986	0.597116
	46.34	0.558022	0.602107
	46.34	0.559031	0.602107
	46.38	0.563068	0.607087
	46.38	0.566095	0.607087
	46.39	0.568113	0.60833
	46.42	0.57114	0.612055
	46.46	0.572149	0.617011
	46.5	0.578204	0.621953
	46.5	0.581231	0.621953
	46.5	0.584258	0.621953
	46.53	0.585267	0.625651
	46.57	0.588295	0.630567
	46.57	0.591322	0.630567
	46.61	0.595358	0.635468
	46.61	0.596367	0.635468
	46.65	0.599395	0.640352
	46.65	0.600404	0.640352
	46.72	0.609485	0.648856
	46.72	0.605449	0.648856
	46.72	0.613522	0.648856
	46.75	0.618567	0.652483
	46.76	0.620585	0.65369
	46.79	0.618567	0.657302
	46.83	0.624622	0.662101
	46.83	0.623613	0.662101
	46.87	0.630676	0.666878
	46.87	0.634712	0.666878
	46.91	0.638749	0.671634
	46.91	0.638749	0.671634
	46.94	0.642785	0.675186
	46.99	0.642785	0.681077
	46.99	0.64884	0.681077
	47.02	0.64884	0.684593
	47.02	0.650858	0.684593
	47.06	0.652876	0.68926
	47.06	0.657921	0.68926
	47.1	0.660949	0.693901
	47.13	0.665994	0.697364
	47.13	0.668012	0.697364
	47.17	0.672048	0.701959
	47.17	0.673058	0.701959
	47.21	0.678103	0.706527
	47.21	0.676085	0.706527
	47.25	0.68113	0.711066
	47.25	0.682139	0.711066
	47.29	0.689203	0.715576
	47.29	0.687185	0.715576
	47.33	0.693239	0.720057
	47.36	0.694248	0.723398
	47.36	0.696266	0.723398
	47.4	0.705348	0.727826
	47.4	0.702321	0.727826
	47.43	0.705348	0.731127
	47.46	0.712412	0.734409
	47.5	0.711403	0.738758
	47.5	0.719475	0.738758
	47.54	0.717457	0.743074
	47.54	0.719475	0.743074
	47.55	0.727548	0.744148
	47.58	0.723512	0.747357
	47.62	0.730575	0.751606
	47.66	0.733602	0.755821
	47.66	0.734612	0.755821
	47.66	0.74672	0.755821
	47.69	0.744702	0.758959
	47.73	0.749748	0.763112
	47.73	0.751766	0.763112
	47.77	0.752775	0.767229
	47.77	0.756811	0.767229
	47.8	0.760848	0.770293
	47.84	0.758829	0.774347
	47.84	0.764884	0.774347
	47.88	0.765893	0.778363
	47.88	0.774975	0.778363
	47.92	0.775984	0.782342
	47.92	0.782038	0.782342
	47.96	0.782038	0.786283
	47.96	0.788093	0.786283
	47.99	0.788093	0.789213
	48.03	0.792129	0.793087
	48.03	0.798184	0.793087
	48.07	0.798184	0.796921
	48.07	0.801211	0.796921
	48.1	0.804238	0.799771
	48.1	0.805247	0.799771
	48.14	0.808274	0.803536
	48.18	0.81332	0.807261
	48.18	0.814329	0.807261
	48.21	0.819374	0.810028
	48.21	0.821393	0.810028
	48.24	0.825429	0.812772
	48.28	0.827447	0.816395
	48.28	0.832492	0.816395
	48.32	0.831483	0.819977
	48.32	0.83552	0.819977
	48.35	0.841574	0.822636
	48.39	0.843592	0.826145
	48.39	0.84561	0.826145
	48.43	0.849647	0.829613
	48.43	0.857719	0.829613
	48.47	0.853683	0.833038
	48.47	0.859738	0.833038
	48.5	0.865792	0.835579
	48.54	0.860747	0.838929
	48.54	0.869828	0.838929
	48.58	0.872856	0.842237
	48.58	0.875883	0.842237
	48.61	0.875883	0.84469
	48.65	0.880928	0.847923
	48.65	0.877901	0.847923
	48.65	0.884965	0.847923
	48.68	0.89001	0.850319
	48.73	0.896065	0.854258
	48.73	0.891019	0.854258
	48.76	0.895055	0.856589
	48.8	0.900101	0.859659
	48.8	0.902119	0.859659
	48.84	0.906155	0.862685
	48.84	0.906155	0.862685
	48.87	0.909183	0.864926
	48.91	0.914228	0.867875
	48.91	0.91221	0.867875
	48.91	0.922301	0.867875
	48.94	0.924319	0.870058
	48.98	0.927346	0.872931
	49.01	0.926337	0.875056
	49.01	0.931382	0.875056
	49.05	0.933401	0.877851
	49.05	0.931382	0.877851
	49.09	0.938446	0.880602
	49.09	0.936428	0.880602
	49.12	0.941473	0.882636
	49.16	0.947528	0.88531
	49.16	0.948537	0.88531
	49.19	0.947528	0.887287
	49.19	0.947528	0.887287
	49.23	0.951564	0.889883
	49.27	0.956609	0.892436
	49.27	0.957619	0.892436
	49.3	0.959637	0.894321
	49.3	0.960646	0.894321
	49.34	0.9667	0.896796
	49.34	0.9667	0.896796
	49.37	0.962664	0.898624
	49.41	0.963673	0.901022
	49.41	0.968718	0.901022
	49.45	0.971746	0.903377
	49.45	0.974773	0.903377
	49.48	0.971746	0.905114
	49.52	0.974773	0.907392
	49.52	0.978809	0.907392
	49.56	0.979818	0.909626
	49.56	0.980827	0.909626
	49.6	0.976791	0.911817
	49.6	0.983855	0.911817
	49.63	0.985873	0.913432
	49.67	0.981837	0.915546
	49.67	0.981837	0.915546
	49.7	0.985873	0.917104
	49.7	0.987891	0.917104
	49.74	0.986882	0.919143
	49.76	0.985873	0.920147
	49.8	0.9889	0.922122
	49.8	0.989909	0.922122
	49.81	0.9889	0.922609
	49.84	0.989909	0.924054
	49.88	0.992936	0.925944
	49.88	0.992936	0.925944
	49.91	0.996973	0.927333
	49.95	0.998991	0.929149
	49.95	0.997982	0.929149
	49.98	0.992936	0.930483
	50.02	0.995964	0.932225
	50.02	0.994955	0.932225
	50.05	0.998991	0.933505
	50.05	0.996973	0.933505
	50.09	0.996973	0.935174
	50.09	0.998991	0.935174
	50.13	1	0.936802
	50.13	0.995964	0.936802
	50.16	0.993946	0.937996
	50.17	1	0.938388
	50.2	0.995964	0.939552
	50.24	1	0.941067
	50.24	1	0.941067
	50.27	1	0.942177
	50.31	0.996973	0.943621
	50.31	0.998991	0.943621
	50.34	1	0.944678
	50.38	0.995964	0.946053
	50.38	0.996973	0.946053
	50.42	0.998991	0.947388
	50.42	0.997982	0.947388
	50.45	0.995964	0.948363
	50.45	0.995964	0.948363
	50.48	0.997982	0.949316
	50.52	0.996973	0.950552
	50.52	0.995964	0.950552
	50.55	0.995964	0.951454
	50.58	0.995964	0.952335
	50.62	0.990918	0.953475
	50.62	0.991927	0.953475
	50.66	0.990918	0.954577
	50.66	0.993946	0.954577
	50.69	0.994955	0.955378
	50.69	0.991927	0.955378
	50.73	0.987891	0.956414
	50.73	0.994955	0.956414
	50.76	0.987891	0.957166
	50.8	0.992936	0.958137
	50.8	0.987891	0.958137
	50.83	0.987891	0.958841
	50.87	0.992936	0.959747
	50.87	0.986882	0.959747
	50.9	0.990918	0.960403
	50.9	0.986882	0.960403
	50.94	0.981837	0.961246
	50.98	0.983855	0.962053
	50.98	0.985873	0.962053
	51.01	0.983855	0.962635
	51.01	0.986882	0.962635
	51.01	0.982846	0.962635
	51.08	0.981837	0.963915
	51.08	0.984864	0.963915
	51.12	0.979818	0.964599
	51.12	0.981837	0.964599
	51.15	0.982846	0.965089
	51.19	0.980827	0.965712
	51.19	0.975782	0.965712
	51.22	0.979818	0.966157
	51.26	0.981837	0.966721
	51.26	0.976791	0.966721
	51.26	0.9778	0.966721
	51.3	0.981837	0.967252
	51.32	0.9778	0.967505
	51.36	0.975782	0.967986
	51.36	0.975782	0.967986
	51.39	0.973764	0.968325
	51.39	0.971746	0.968325
	51.46	0.974773	0.969045
	51.46	0.974773	0.969045
	51.5	0.9778	0.969413
	51.5	0.970737	0.969413
	51.5	0.976791	0.969413
	51.53	0.967709	0.969668
	51.57	0.969728	0.96998
	51.57	0.968718	0.96998
	51.6	0.969728	0.970194
	51.63	0.968718	0.970391
	51.64	0.971746	0.970452
	51.67	0.967709	0.970626
	51.71	0.968718	0.97083
	51.71	0.964682	0.97083
	51.71	0.964682	0.97083
	51.75	0.965691	0.971005
	51.78	0.961655	0.971116
	51.78	0.963673	0.971116
	51.81	0.967709	0.971211
	51.85	0.968718	0.971312
	51.85	0.965691	0.971312
	51.88	0.963673	0.971368
	51.92	0.964682	0.971419
	51.92	0.962664	0.971419
	51.95	0.9667	0.971438
	51.98	0.961655	0.971441
	51.98	0.962664	0.971441
	52.03	0.960646	0.971411
	52.03	0.958628	0.971411
	52.03	0.959637	0.971411
	52.06	0.957619	0.971372
	52.08	0.9556	0.971337
	52.12	0.957619	0.971248
	52.15	0.960646	0.971163
	52.15	0.957619	0.971163
	52.19	0.9556	0.971027
	52.19	0.952573	0.971027
	52.22	0.954591	0.970907
	52.26	0.954591	0.970724
	52.26	0.954591	0.970724
	52.29	0.954591	0.97057
	52.29	0.951564	0.97057
	52.33	0.947528	0.970343
	52.33	0.952573	0.970343
	52.37	0.952573	0.970089
	52.4	0.951564	0.969883
	52.4	0.946519	0.969883
	52.43	0.949546	0.969662
	52.47	0.946519	0.969346
	52.47	0.947528	0.969346
	52.5	0.94551	0.969093
	52.54	0.946519	0.968734
	52.54	0.948537	0.968734
	52.57	0.942482	0.96845
	52.6	0.94551	0.968152
	52.6	0.943491	0.968152
	52.6	0.943491	0.968152
	52.64	0.942482	0.967734
	52.67	0.943491	0.967405
	52.7	0.942482	0.967063
	52.71	0.939455	0.966946
	52.74	0.937437	0.966587
	52.78	0.940464	0.966088
	52.78	0.943491	0.966088
	52.82	0.938446	0.965567
	52.82	0.941473	0.965567
	52.85	0.939455	0.965162
	52.85	0.937437	0.965162
	52.87	0.940464	0.964885
	52.91	0.938446	0.964315
	52.94	0.937437	0.963873
	52.94	0.933401	0.963873
	52.97	0.938446	0.963419
	53.01	0.935419	0.962796
	53.01	0.932392	0.962796
	53.04	0.937437	0.962314
	53.04	0.932392	0.962314
	53.08	0.932392	0.961654
	53.12	0.930373	0.960974
	53.12	0.932392	0.960974
	53.12	0.93441	0.960974
	53.15	0.928355	0.96045
	53.18	0.931382	0.959915
	53.22	0.928355	0.959185
	53.22	0.929364	0.959185
	53.25	0.92331	0.958624
	53.28	0.928355	0.958053
	53.28	0.925328	0.958053
	53.28	0.932392	0.958053
	53.32	0.924319	0.957274
	53.35	0.92331	0.956677
	53.35	0.924319	0.956677
	53.39	0.92331	0.955865
	53.39	0.925328	0.955865
	53.43	0.92331	0.955034
	53.46	0.920283	0.954399
	53.49	0.918264	0.953754
	53.49	0.92331	0.953754
	53.52	0.921292	0.953099
	53.56	0.922301	0.952209
	53.56	0.924319	0.952209
	53.56	0.922301	0.952209
	53.63	0.917255	0.950611
	53.63	0.921292	0.950611
	53.65	0.916246	0.950144
	53.68	0.918264	0.949437
	53.68	0.918264	0.949437
	53.72	0.917255	0.948478
	53.75	0.917255	0.947749
	53.76	0.919273	0.947503
	53.79	0.917255	0.946761
	53.79	0.91221	0.946761
	53.82	0.916246	0.94601
	53.86	0.916246	0.944994
	53.86	0.911201	0.944994
	53.89	0.91221	0.944221
	53.92	0.911201	0.94344
	53.92	0.91221	0.94344
	53.96	0.911201	0.942384
	53.96	0.910192	0.942384
	53.99	0.908174	0.941583
	53.99	0.905146	0.941583
	54.02	0.908174	0.940772
	54.02	0.906155	0.940772
	54.09	0.908174	0.938848
	54.09	0.906155	0.938848
	54.1	0.906155	0.93857
	54.13	0.903128	0.937728
	54.16	0.903128	0.936879
	54.2	0.903128	0.935734
	54.2	0.906155	0.935734
	54.23	0.90111	0.934865
	54.26	0.900101	0.933989
	54.3	0.903128	0.932808
	54.3	0.90111	0.932808
	54.33	0.896065	0.931913
	54.33	0.899092	0.931913
	54.36	0.899092	0.931011
	54.4	0.896065	0.929796
	54.4	0.896065	0.929796
	54.42	0.893037	0.929184
	54.46	0.897074	0.927949
	54.46	0.894046	0.927949
	54.46	0.895055	0.927949
	54.52	0.895055	0.926072
	54.52	0.893037	0.926072
	54.56	0.896065	0.924804
	54.56	0.897074	0.924804
	54.59	0.891019	0.923845
	54.63	0.887992	0.922556
	54.63	0.89001	0.922556
	54.66	0.887992	0.921581
	54.66	0.889001	0.921581
	54.69	0.881937	0.920599
	54.72	0.891019	0.91961
	54.76	0.886983	0.91828
	54.76	0.882947	0.91828
	54.8	0.886983	0.916939
	54.8	0.886983	0.916939
	54.83	0.884965	0.915926
	54.86	0.883956	0.914906
	54.86	0.881937	0.914906
	54.9	0.879919	0.913536
	54.9	0.875883	0.913536
	54.93	0.881937	0.912501
	54.96	0.877901	0.91146
	54.96	0.877901	0.91146
	54.99	0.874874	0.910413
	54.99	0.874874	0.910413
	55.03	0.872856	0.909007
	55.06	0.874874	0.907945
	55.06	0.874874	0.907945
	55.09	0.871847	0.906877
	55.12	0.875883	0.905804
	55.13	0.873865	0.905444
	55.17	0.870838	0.904001
	55.19	0.869828	0.903275
	55.22	0.868819	0.902182
	55.22	0.870838	0.902182
	55.25	0.870838	0.901084
	55.28	0.869828	0.899979
	55.32	0.86781	0.898498
	55.32	0.865792	0.898498
	55.32	0.865792	0.898498
	55.35	0.862765	0.89738
	55.38	0.869828	0.896258
	55.38	0.862765	0.896258
	55.42	0.860747	0.894752
	55.45	0.859738	0.893617
	55.46	0.861756	0.893237
	55.49	0.862765	0.892095
	55.52	0.859738	0.890947
	55.55	0.857719	0.889794
	55.55	0.857719	0.889794
	55.59	0.857719	0.888249
	55.59	0.85671	0.888249
	55.62	0.858729	0.887085
	55.65	0.852674	0.885915
	55.65	0.855701	0.885915
	55.68	0.855701	0.884741
	55.68	0.851665	0.884741
	55.72	0.855701	0.883168
	55.72	0.852674	0.883168
	55.78	0.849647	0.880791
	55.78	0.851665	0.880791
	55.81	0.851665	0.879596
	55.82	0.849647	0.879197
	55.85	0.848638	0.877995
	55.88	0.843592	0.87679
	55.92	0.848638	0.875175
	55.92	0.84662	0.875175
	55.95	0.843592	0.873958
	55.95	0.848638	0.873958
	55.97	0.84662	0.873145
	56	0.844601	0.871921
	56.04	0.844601	0.870282
	56.04	0.843592	0.870282
	56.04	0.841574	0.870282
	56.07	0.841574	0.869048
	56.1	0.840565	0.86781
	56.13	0.834511	0.866568
	56.14	0.837538	0.866153
	56.17	0.838547	0.864905
	56.17	0.837538	0.864905
	56.21	0.836529	0.863234
	56.24	0.833502	0.861977
	56.24	0.836529	0.861977
	56.27	0.836529	0.860715
	56.3	0.83552	0.85945
	56.33	0.836529	0.858181
	56.33	0.834511	0.858181
	56.37	0.832492	0.856482
	56.37	0.83552	0.856482
	56.4	0.832492	0.855204
	56.43	0.832492	0.853922
	56.46	0.833502	0.852636
	56.46	0.828456	0.852636
	56.5	0.825429	0.850915
	56.5	0.827447	0.850915
	56.54	0.830474	0.849188
	56.54	0.827447	0.849188
	56.57	0.827447	0.847889
	56.6	0.823411	0.846586
	56.63	0.826438	0.84528
	56.63	0.823411	0.84528
	56.66	0.822402	0.84397
	56.7	0.826438	0.842218
	56.7	0.823411	0.842218
	56.7	0.822402	0.842218
	56.73	0.82442	0.8409
	56.75	0.820383	0.840019
	56.78	0.819374	0.838696
	56.82	0.822402	0.836926
	56.85	0.823411	0.835594
	56.85	0.820383	0.835594
	56.89	0.817356	0.833814
	56.89	0.819374	0.833814
	56.92	0.818365	0.832475
	56.95	0.816347	0.831133
	56.98	0.811302	0.829788
	56.98	0.817356	0.829788
	57.01	0.811302	0.82844
	57.01	0.81332	0.82844
	57.05	0.816347	0.826638
	57.08	0.81332	0.825282
	57.08	0.812311	0.825282
	57.11	0.81332	0.823924
	57.14	0.810293	0.822563
	57.14	0.809284	0.822563
	57.18	0.811302	0.820743
	57.21	0.811302	0.819375
	57.21	0.811302	0.819375
	57.25	0.806256	0.817546
	57.25	0.808274	0.817546
	57.28	0.807265	0.816172
	57.31	0.806256	0.814794
	57.31	0.804238	0.814794
	57.34	0.804238	0.813414
	57.37	0.804238	0.812031
	57.4	0.80222	0.810645
	57.4	0.804238	0.810645
	57.44	0.804238	0.808793
	57.47	0.80222	0.807402
	57.47	0.80222	0.807402
	57.5	0.80222	0.806007
	57.53	0.800202	0.80461
	57.53	0.801211	0.80461
	57.56	0.796165	0.80321
	57.59	0.800202	0.801808
	57.59	0.798184	0.801808
	57.62	0.798184	0.800403
	57.66	0.795156	0.798527
	57.66	0.794147	0.798527
	57.69	0.794147	0.797116
	57.72	0.795156	0.795703
	57.72	0.797175	0.795703
	57.75	0.796165	0.794288
	57.78	0.794147	0.79287
	57.78	0.795156	0.79287
	57.81	0.793138	0.79145
	57.82	0.792129	0.790977
	57.85	0.790111	0.789554
	57.88	0.789102	0.788128
	57.92	0.788093	0.786224
	57.92	0.789102	0.786224
	57.95	0.793138	0.784794
	57.98	0.785066	0.783361
	57.98	0.787084	0.783361
	58.01	0.787084	0.781926
	58.01	0.787084	0.781926
	58.07	0.782038	0.779049
	58.07	0.782038	0.779049
	58.1	0.782038	0.777608
	58.1	0.784057	0.777608
	58.14	0.782038	0.775683
	58.15	0.786075	0.775201
	58.18	0.783047	0.773754
	58.21	0.784057	0.772305
	58.24	0.782038	0.770854
	58.24	0.781029	0.770854
	58.27	0.776993	0.769401
	58.27	0.775984	0.769401
	58.32	0.78002	0.766975
	58.32	0.778002	0.766975
	58.35	0.781029	0.765517
	58.39	0.779011	0.763569
	58.39	0.781029	0.763569
	58.42	0.775984	0.762107
	58.42	0.774975	0.762107
	58.45	0.770938	0.760642
	58.49	0.767911	0.758686
	58.49	0.773966	0.758686
	58.52	0.772957	0.757217
	58.55	0.773966	0.755747
	58.55	0.76892	0.755747
	58.58	0.771948	0.754274
	58.61	0.769929	0.7528
	58.65	0.770938	0.750832
	58.65	0.769929	0.750832
	58.68	0.769929	0.749353
	58.71	0.76892	0.747873
	58.71	0.764884	0.747873
	58.74	0.769929	0.746391
	58.74	0.761857	0.746391
	58.77	0.766902	0.744908
	58.81	0.76892	0.742927
	58.84	0.761857	0.74144
	58.84	0.764884	0.74144
	58.87	0.762866	0.739951
	58.87	0.764884	0.739951
	58.9	0.762866	0.738461
	58.93	0.762866	0.736969
	58.97	0.765893	0.734977
	58.97	0.759839	0.734977
	59	0.766902	0.733481
	59	0.760848	0.733481
	59.03	0.75782	0.731984
	59.06	0.758829	0.730485
	59.06	0.759839	0.730485
	59.11	0.756811	0.727983
	59.11	0.75782	0.727983
	59.15	0.756811	0.725979
	59.15	0.75782	0.725979
	59.18	0.756811	0.724475
	59.21	0.756811	0.722968
	59.24	0.759839	0.721461
	59.27	0.752775	0.719952
	59.27	0.753784	0.719952
	59.31	0.753784	0.717938
	59.31	0.752775	0.717938
	59.34	0.751766	0.716425
	59.37	0.749748	0.714912
	59.37	0.749748	0.714912
	59.4	0.749748	0.713397
	59.43	0.751766	0.71188
	59.47	0.749748	0.709856
	59.47	0.752775	0.709856
	59.5	0.743693	0.708337
	59.5	0.750757	0.708337
	59.53	0.74672	0.706816
	59.56	0.74773	0.705294
	59.56	0.744702	0.705294
	59.59	0.749748	0.703771
	59.62	0.74672	0.702247
	59.65	0.740666	0.700721
	59.65	0.745711	0.700721
	59.69	0.743693	0.698685
	59.69	0.74773	0.698685
	59.72	0.741675	0.697156
	59.75	0.739657	0.695626
	59.75	0.743693	0.695626
	59.79	0.741675	0.693585
	59.82	0.739657	0.692052
	59.82	0.743693	0.692052
	59.84	0.742684	0.69103
	59.87	0.740666	0.689495
	59.9	0.741675	0.68796
	59.9	0.739657	0.68796
	59.93	0.739657	0.686423
	59.96	0.738648	0.684885
	59.99	0.737639	0.683346
	59.99	0.735621	0.683346

## Sheet: Supp. Fig2f
Supplementary Figure 2f
TGS-SDS Gel, 15%, SDS-Runningbuffer (standard), stained with InstantBlue

## Sheet: Suppl. Fig8
Supplemental Figure 8
RT-PCR; 1% agarose gel stained with Gel Red (Biotium)
